# Supplementary material for: Long-lasting negativity in the left motoric brain structures during word memory inhibition in the Think/No-Think paradigm
Source: Sci Rep. 2024 May 13;14:10907. doi: 10.1038/s41598-024-60378-y (PMC11091218; doi:10.1038/s41598-024-60378-y)
Supplement: Supplementary file 2 — Supplementary Information 2. [file 41598_2024_60378_MOESM2_ESM.xlsx]

## Sheet: p-values
Time interval (ms)	Fp1	Fpz	Fp2	AF7	AF3	AF4	AF8	F7	F5	F3	F1	Fz	F2	F4	F6	F8	FT7	FC5	FC3	FC1	FCz	FC2	FC4	FC6	FT8	T7	C5	C3	C1	Cz	C2	C4	C6	T8	TP7	CP5	CP3	CP1	CP2	CP4	CP6	TP8	P7	P5	P3	P1	Pz	P2	P4
450-600	1	1	1	1	1	1	1	1	1	1	1	1	1	1	0.0616297	0.0715904	1	1	0.0342401	1	1	1	0.0342401	1	1	1	0.0637977	1	1	1e-06	0.0715904	1	1	1	1	1	1	1	1	1	1	1e-06	1e-06	1	0.0218444	1	1	1e-06	0.0637977
700-900	1	1	1	1	1	1	1	1	1	0.0683652	0.0922497	1	1	1	0.0616297	0.0683652	1	1	0.0384224	0.0683652	1	1	0.0977215	1	1	1	1	1	1	1	1	1	1	1	1	1	1	1	1	1	1	1e-06	0.0384224	1	1	1	1	1	1
1000-1150	1	1	1	1	1	1e-06	1	1	1	0.080335	0.0152821	1	1	1e-06	0.0326975	1e-06	1	1	0.0326975	0.0326975	1	1	0.0870843	1	1	0.0407014	1	0.0152821	1e-06	1	1	1	1	1	1	1	0.080335	1	1	0.084125	1	0.0152821	1e-06	1	1	1	1	0.0595353	0.0278256
1200-1350	1	1	1	1	1	0.0118597	1	0.0977215	1	0.0323228	1e-06	1	1	0.0118597	1	1e-06	0.0271916	1	0.0192435	0.0192435	1	1	1	1	1	1e-06	1	0.0366914	0.0192435	1	1	1	1	0.0118597	1	1	1	1	0.0366914	1e-06	0.0384224	1e-06	1e-06	1	1	0.0118597	1	1e-06	0.0118597
1550-1700	1	1	1	1	1	0.0323228	1	1	1	0.0139362	0.0192435	0.0192435	1	0.0954949	0.0323228	1e-06	1	1	1e-06	1e-06	1e-06	1	0.0192435	1e-06	0.0323228	0.0462024	1	1	1	1	1	1	1	0.0192435	1	1	1	1	0.0192435	1e-06	1	1	1e-06	1	1	1e-06	1	1e-06	1e-06
1850-2000	0.0891148	1	1	1	0.030513	1	1	1	1	0.0192435	0.030513	1e-06	1	1	1	0.0767158	1	1	0.0767158	1e-06	0.1	1	0.1	0.0891148	1	1	0.0767158	1	1	1	1	1	0.1	1e-06	1	1	1	0.0555578	0.0767158	1e-06	1	1	1e-06	1	1	1e-06	1	1e-06	0.0767158
[truncated: 12 more columns]

## Sheet: No-Think 1000-1150
	S1	S2	S3	S4	S5	S6	S7	S8	S9	S10	S11	S12	S13	S14	S15	S16	S17	S18	S19	S20	S21	S22	S23	S24	S25	S26	S27	S28	S29	S30	S31	S32	S33	S34	S35	S36	S37	S38	S39	S40	S41	S42	S43	S44	S45	S46
Fp1	-2.01277	3.2105	-0.900552	0.619022	-3.67977	-1.49249	-0.382005	0.222671	-0.429836	-2.17522	-1.1435	-0.510049	0.879652	-1.81157	0.876991	-0.657846	-0.424767	0.136125	-1.73014	-3.67977	-0.510049	0.278147	0.293162	0.245956	-2.01277	-0.429836	0.443803	0.87748	0.293162	2.58988	-2.17522	-0.703787	1.67706	-0.703787	-1.07899	-2.09606	3.2105	-1.49249	-0.900552	0.640877	-1.52929	-1.52929	0.443803	-1.40637	0.778043	-0.424767
Fpz	-2.69803	2.503	-0.917053	0.838711	-2.3381	-2.11316	-1.85901	-0.0336729	-0.903488	-0.248525	-1.29748	-0.988472	1.30369	-1.45173	-0.0809577	-0.854923	-0.0878752	2.04909	-1.64912	-2.3381	-0.988472	-0.771084	0.243469	-1.04949	-2.69803	-0.903488	0.226503	0.50529	0.243469	2.40879	-0.248525	0.126033	1.38706	0.126033	0.260495	-1.65013	2.503	-2.11316	-0.917053	1.67832	-2.82777	-2.82777	0.226503	-1.8163	1.65951	-0.0878752
Fp2	-1.77191	2.09535	-1.14397	0.689211	2.69232	-3.05762	-2.68328	0.488845	-0.403159	-0.152395	-1.41387	0.0431403	0.580417	-1.85964	0.684137	-0.829371	0.0602394	2.11348	-1.21135	2.69232	0.0431403	-0.540719	0.22825	-0.889098	-1.77191	-0.403159	0.515801	-0.162731	0.22825	1.10954	-0.152395	-0.0117124	0.650948	-0.0117124	0.241214	-2.23538	2.09535	-3.05762	-1.14397	2.10238	-2.03966	-2.03966	0.515801	-1.55648	1.05544	0.0602394
AF7	-1.62101	0.971856	-0.337784	0.271962	1.96949	0.111117	-0.175862	0.284925	-0.654097	3.09699	-0.586572	-0.399409	-0.548149	-0.65285	0.446319	-0.976077	-0.438212	-3.46341	-3.87519	1.96949	-0.399409	-0.04186	-0.822374	-0.144734	-1.62101	-0.654097	0.599435	-0.140951	-0.822374	0.467525	3.09699	-0.690871	-0.183856	-0.690871	1.11132	0.698956	0.971856	0.111117	-0.337784	-1.11999	1.47649	1.47649	0.599435	-1.47407	-1.58436	-0.438212
AF3	-1.33108	0.40137	-1.29129	1.03576	-2.00067	-1.29589	-1.33517	0.121957	-0.0150094	-1.54048	-1.42458	-0.779417	0.39095	-0.964324	0.381418	-0.482855	0.174051	0.898371	-1.30198	-2.00067	-0.779417	-0.391709	-2.10636	-0.65692	-1.33108	-0.0150094	-0.320299	1.54981	-2.10636	0.491689	-1.54048	-2.12545	1.91597	-2.12545	0.661356	0.365284	0.40137	-1.29589	-1.29129	-0.154569	-2.86597	-2.86597	-0.320299	-0.487599	1.50542	0.174051
AF4	-0.928788	0.287143	-2.88324	1.20015	-2.11411	-2.87809	-1.0535	-0.522276	-1.43039	-3.10003	-1.44169	-0.551641	0.646692	-1.59879	0.826435	-0.51704	0.307159	0.595577	-1.74275	-2.11411	-0.551641	-0.943202	-3.77457	-0.876744	-0.928788	-1.43039	-0.0108472	1.49743	-3.77457	-2.41054	-3.10003	-2.95417	1.02509	-2.95417	-2.66055	-0.272942	0.287143	-2.87809	-2.88324	0.771385	-4.22919	-4.22919	-0.0108472	-0.485073	1.41274	0.307159
AF8	-0.556691	0.284037	-0.535169	0.413646	2.18406	-0.802036	-3.12369	-0.349304	-0.907812	-0.86421	-1.75972	0.521376	-0.879541	-1.28774	-0.0768882	-0.652405	0.645105	2.39943	-3.99088	2.18406	0.521376	-0.809998	-1.22269	-0.920842	-0.556691	-0.907812	0.0697729	-1.26637	-1.22269	-0.17126	-0.86421	-2.51083	1.48505	-2.51083	-1.11665	-0.391599	0.284037	-0.802036	-0.535169	1.3627	-2.05043	-2.05043	0.0697729	-1.80186	-0.306827	0.645105
F7	-0.604192	0.586717	0.304606	1.04286	2.90222	0.408891	-0.932693	0.674918	-0.193131	-0.175114	-0.0684398	-0.232436	0.0836432	0.174704	0.728433	-1.38236	1.1378	-0.329571	-4.15281	2.90222	-0.232436	-0.350142	0.268193	-0.96314	-0.604192	-0.193131	-0.63265	4.51863	0.268193	0.353058	-0.175114	0.42311	1.23324	0.42311	0.829719	0.776139	0.586717	0.408891	0.304606	5.5148	-0.953884	-0.953884	-0.63265	-0.989775	-1.04701	1.1378
F5	-0.950543	1.07568	-1.05464	1.25457	1.16009	-0.754093	-0.802302	-0.202663	0.229971	-0.154286	0.166376	-0.457351	0.564686	-0.0953721	0.57381	-0.86922	0.695988	0.921402	-2.45435	1.16009	-0.457351	-0.335108	1.05385	-1.46178	-0.950543	0.229971	-0.5003	0.492963	1.05385	-0.163022	-0.154286	-1.47606	0.253591	-1.47606	-0.405621	0.692895	1.07568	-0.754093	-1.05464	-2.24977	1.25964	1.25964	-0.5003	-0.6207	0.313395	0.695988
F3	-0.724195	0.06856	-2.35863	1.556	-0.25916	-1.7872	-0.25505	-0.0309004	-0.413525	-2.33379	-0.759933	0.22786	0.496634	-0.451425	0.10855	-0.424519	0.866471	1.78309	-1.76446	-0.25916	0.22786	-0.809429	-2.46399	-0.633019	-0.724195	-0.413525	-0.234336	1.21894	-2.46399	-0.056608	-2.33379	-3.12224	0.271465	-3.12224	-3.95988	-0.0988679	0.06856	-1.7872	-2.35863	-1.699	-1.28873	-1.28873	-0.234336	-0.0837954	1.33704	0.866471
F1	-1.06141	-0.162672	-3.50576	1.44518	-2.13949	-0.470409	-0.393273	-0.196894	-1.04664	-3.68805	-1.40614	-0.487445	0.909026	-0.530764	0.457366	-0.270947	0.700347	1.39803	-0.84444	-2.13949	-0.487445	-0.773782	-1.84727	-0.399365	-1.06141	-1.04664	-0.279994	0.74163	-1.84727	2.09292	-3.68805	-2.48971	0.630841	-2.48971	-2.96503	-0.709518	-0.162672	-0.470409	-3.50576	0.748792	-2.25654	-2.25654	-0.279994	0.166734	1.57181	0.700347
Fz	-0.69468	0.289573	0.180473	1.92512	-2.05036	-1.36824	-0.309723	-0.423154	-0.820495	0.292537	0.183962	-0.902116	0.968592	-0.764109	0.658507	-0.521769	0.67253	1.36717	-0.881361	-2.05036	-0.902116	-0.760352	0.346801	-0.673332	-0.69468	-0.820495	-0.245578	0.157302	0.346801	0.481978	0.292537	-0.897919	0.307833	-0.897919	0.498611	0.572943	0.289573	-1.36824	0.180473	2.05101	1.17846	1.17846	-0.245578	0.246254	1.74483	0.67253
F2	-0.606354	0.642239	-0.242816	1.84556	-0.58686	0.272882	0.0476218	-0.549121	-1.01628	2.24427	-1.50544	-1.33517	0.638566	-1.03252	0.680688	-0.340226	0.42547	0.901022	-1.38429	-0.58686	-1.33517	-0.937132	-0.0417154	-0.7262	-0.606354	-1.01628	-0.14093	-0.493423	-0.0417154	0.172677	2.24427	0.457988	-0.473241	0.457988	0.868401	-0.441496	0.642239	0.272882	-0.242816	-1.12119	1.06755	1.06755	-0.14093	0.114684	1.04317	0.42547
F4	-0.460304	0.714271	-1.97489	1.04571	-2.66447	0.195299	-0.400973	-0.487887	-1.1946	-0.431594	-0.357286	0.0839016	0.594737	-1.32183	0.812292	-0.201694	0.542728	0.662638	-2.11448	-2.66447	0.0839016	-1.41623	-1.12202	-0.845941	-0.460304	-1.1946	-0.210778	-1.84957	-1.12202	0.765167	-0.431594	-2.75613	-0.703266	-2.75613	-2.9424	-0.29699	0.714271	0.195299	-1.97489	-2.73298	1.43845	1.43845	-0.210778	0.0884606	1.59257	0.542728
F6	-0.904823	-0.085987	-1.93404	1.0011	-1.00084	-0.468099	-0.545158	-0.345749	-1.17487	-2.1663	-1.42352	0.129806	0.711545	-1.07843	0.594495	-0.249615	0.772774	2.11567	-2.60761	-1.00084	0.129806	-1.149	-0.234231	-1.16255	-0.904823	-1.17487	-0.301983	-1.53293	-0.234231	-1.00169	-2.1663	-1.6066	-0.531487	-1.6066	-2.31809	-1.45711	-0.085987	-0.468099	-1.93404	-0.423848	-0.46208	-0.46208	-0.301983	-0.264463	0.591033	0.772774
F8	-0.402383	0.506818	-0.431242	0.594433	-1.04446	0.180198	-0.550967	0.11624	0.0408706	0.415773	-1.70034	0.351569	0.598186	-1.15827	0.503813	-1.31112	1.56707	-0.171443	-3.39151	-1.04446	0.351569	-1.24729	0.191514	-1.22156	-0.402383	0.0408706	-0.406786	-3.42849	0.191514	0.138446	0.415773	-0.342403	-0.495439	-0.342403	-0.178791	0.194669	0.506818	0.180198	-0.431242	-0.202224	0.00691367	0.00691367	-0.406786	-1.39508	-0.219128	1.56707
FT7	0.777581	0.546262	1.01733	1.07161	1.54949	-0.152434	-0.520252	0.506683	0.121285	0.267977	0.213602	-1.09228	0.256247	0.758289	0.246529	-0.716628	0.155362	0.449754	-4.34705	1.54949	-1.09228	-0.677107	0.126534	-1.04942	0.777581	0.121285	-1.05915	-0.456307	0.126534	0.433988	0.267977	0.632451	0.484153	0.632451	1.43176	0.963446	0.546262	-0.152434	1.01733	2.4145	-0.409418	-0.409418	-1.05915	-0.653339	-0.773166	0.155362
FC5	-0.856802	0.866223	-0.265636	1.4812	-2.4188	0.460051	-0.415082	0.314609	-0.938605	-1.10931	-0.238066	-0.781661	0.345143	0.222432	0.107685	-0.690082	0.760859	1.18736	-2.8968	-2.4188	-0.781661	-0.670942	0.374274	-1.30902	-0.856802	-0.938605	0.254077	0.608357	0.374274	-1.08324	-1.10931	-1.28961	-1.51213	-1.28961	-0.599357	0.385715	0.866223	0.460051	-0.265636	-3.03701	1.82856	1.82856	0.254077	-0.101682	-0.408954	0.760859
FC3	-0.513353	0.405865	-1.74153	1.8422	-1.70732	0.240809	-0.770327	-0.048501	-0.871946	-0.773346	-0.368163	-2.61143	0.486684	-0.689327	0.0857846	0.161621	0.719472	1.22201	-0.899433	-1.70732	-2.61143	-0.529539	-2.60802	-1.37486	-0.513353	-0.871946	0.0989527	-0.3267	-2.60802	-1.51834	-0.773346	-1.08206	-1.8059	-1.08206	-0.636594	-0.788361	0.405865	0.240809	-1.74153	-2.16511	2.29192	2.29192	0.0989527	0.309579	1.10085	0.719472
FC1	-0.565832	0.189905	-1.2948	2.09963	-2.35758	1.20413	0.179966	-0.38167	-1.23772	0.0376837	-0.281498	-0.223642	0.463961	-1.04935	0.414505	-0.12946	0.232573	1.12504	-0.787355	-2.35758	-0.223642	-0.500171	-0.462564	-0.655171	-0.565832	-1.23772	0.325712	-2.60846	-0.462564	-0.0876227	0.0376837	0.612028	-0.185276	0.612028	-1.34065	0.425012	0.189905	1.20413	-1.2948	-1.28616	-0.412222	-0.412222	0.325712	0.364325	0.933327	0.232573
FCz	-0.416207	0.115981	0.521161	2.82965	-2.69541	1.27039	-0.176467	-0.64619	-1.42754	1.2911	-0.327376	-0.510495	0.536364	-1.30015	0.561727	0.314942	0.805347	0.85886	-1.09237	-2.69541	-0.510495	-0.616481	0.126795	-0.288995	-0.416207	-1.42754	0.532062	-2.95458	0.126795	0.675785	1.2911	0.0432801	-0.652929	0.0432801	-0.903081	0.858803	0.115981	1.27039	0.521161	-0.262014	-1.11078	-1.11078	0.532062	0.374099	1.27753	0.805347
FC2	-0.547192	-0.893688	0.492939	2.12365	-2.04786	-0.647819	0.29333	-0.580709	-1.01187	-1.53556	-0.111052	1.11367	0.489367	-1.79786	0.596648	0.160324	0.533037	0.370501	-1.21867	-2.04786	1.11367	-1.06905	-0.278998	-0.674888	-0.547192	-1.01187	0.402689	-1.70613	-0.278998	-1.88121	-1.53556	-0.614468	-1.45344	-0.614468	0.282652	-0.32852	-0.893688	-0.647819	0.492939	-2.20443	1.98751	1.98751	0.402689	0.657156	0.748294	0.533037
FC4	0.135506	0.0245398	-0.0021951	1.46481	-0.960358	0.632185	-0.180024	-0.419942	-0.701155	-0.220522	-1.1668	1.18006	0.517211	-1.60238	0.441884	-0.0343906	0.261604	0.884152	-1.67401	-0.960358	1.18006	-0.915368	-0.214436	-0.792286	0.135506	-0.701155	0.101456	-1.39492	-0.214436	-2.91114	-0.220522	0.297819	-1.38155	0.297819	0.981603	-0.275881	0.0245398	0.632185	-0.0021951	-2.61336	0.322184	0.322184	0.101456	0.377818	0.895284	0.261604
FC6	0.130104	0.407109	-1.05517	0.973019	0.295601	1.76964	0.00543346	-0.214905	0.258854	1.76666	-1.44099	1.51992	0.418029	-0.83016	0.625022	-0.435112	0.625955	1.65034	-2.72239	0.295601	1.51992	-1.15117	-0.145436	-1.39975	0.130104	0.258854	0.0674848	-1.25676	-0.145436	-3.0286	1.76666	0.802478	-1.39584	0.802478	-0.520626	-0.800016	0.407109	1.76964	-1.05517	-2.10759	0.841558	0.841558	0.0674848	-0.163255	0.0799372	0.625955
FT8	0.786154	-0.607101	-0.644577	0.172638	-4.86731	2.67209	-0.99004	0.240908	0.365117	0.428878	-1.21249	1.169	0.728253	-0.60991	0.677408	0.391646	1.46101	1.04365	-3.13105	-4.86731	1.169	-1.34947	1.30866	-1.58714	0.786154	0.365117	-0.934775	-3.53564	1.30866	-1.52832	0.428878	0.880181	1.52941	0.880181	-0.508201	1.29068	-0.607101	2.67209	-0.644577	-1.35198	0.606184	0.606184	-0.934775	-0.996144	-0.298548	1.46101
T7	0.560681	-3.28529	2.08083	0.79477	4.48661	2.0578	-0.517382	0.189961	0.658552	1.2436	0.450468	-1.10835	-0.272919	0.478439	0.776114	0.147146	0.32539	0.415827	-4.62425	4.48661	-1.10835	-0.606443	1.99968	-1.4269	0.560681	0.658552	-1.87059	-0.389877	1.99968	0.472583	1.2436	0.663205	0.53705	0.663205	0.298125	0.514261	-3.28529	2.0578	2.08083	1.30706	-1.45888	-1.45888	-1.87059	-0.486783	-0.179859	0.32539
C5	-0.0243778	-1.25734	-1.283	0.852396	2.44159	1.03311	-0.53112	0.363823	-0.117021	2.00407	0.483926	-0.584352	-0.142292	0.0084635	0.318676	-0.532099	-0.956095	1.72548	-2.47245	2.44159	-0.584352	-0.353936	1.26427	-1.3583	-0.0243778	-0.117021	-0.268878	-4.21455	1.26427	-2.74619	2.00407	1.79781	-1.5072	1.79781	1.75021	0.248361	-1.25734	1.03311	-1.283	-1.66748	1.43194	1.43194	-0.268878	-0.076964	-0.0552464	-0.956095
C3	-0.301772	-3.41308	2.67	1.67951	-2.02276	1.22372	-0.159161	-0.951926	-0.500688	1.11116	0.537867	-0.891343	0.099045	-0.717013	0.40568	0.0485825	-0.447633	0.118041	-1.19969	-2.02276	-0.891343	-0.0980218	0.837021	-0.737075	-0.301772	-0.500688	0.606401	-2.87197	0.837021	-1.25414	1.11116	2.09442	-0.524025	2.09442	0.0973554	0.274982	-3.41308	1.22372	2.67	-2.60154	2.91302	2.91302	0.606401	0.526362	0.778409	-0.447633
C1	-0.344827	-2.53519	3.1079	1.62634	-2.94754	0.44981	-0.217909	-0.349472	-1.10012	1.66294	-0.210259	-0.644008	0.0519883	-1.28527	0.455041	0.0871832	-0.158694	0.111378	-0.378613	-2.94754	-0.644008	-0.0213144	3.0057	-0.787548	-0.344827	-1.10012	1.19824	-1.60837	3.0057	-0.240816	1.66294	0.409067	0.10141	0.409067	0.849274	0.87942	-2.53519	0.44981	3.1079	-1.292	1.62593	1.62593	1.19824	0.443829	0.57744	-0.158694
Cz	-0.321304	1.45605	-1.12095	2.31543	-2.99469	0.270901	-0.276342	-0.72997	-0.787287	-0.544447	-0.151652	-0.0120668	0.1377	-1.86979	0.263416	0.260378	-0.0032239	-0.0767911	-0.0712558	-2.99469	-0.0120668	-0.484182	-0.382811	-0.805401	-0.321304	-0.787287	1.19079	-0.629796	-0.382811	0.836949	-0.544447	-1.99531	3.03558	-1.99531	-0.399423	0.514469	1.45605	0.270901	-1.12095	-0.938933	0.927215	0.927215	1.19079	0.101985	0.483588	-0.0032239
C2	-0.23979	0.341964	-1.30725	1.99846	-2.97818	-3.2142	0.218423	-0.565269	-0.60279	-1.46464	0.0865116	0.190601	0.157071	-1.55452	0.460757	0.501871	-0.297343	0.1731	-0.572647	-2.97818	0.190601	-0.842649	-1.3135	0.0483155	-0.23979	-0.60279	0.986683	3.46277	-1.3135	-0.485605	-1.46464	-2.60504	1.29689	-2.60504	-0.619037	-0.0921375	0.341964	-3.2142	-1.30725	0.281636	-2.89356	-2.89356	0.986683	0.953208	0.511074	-0.297343
C4	-0.142989	2.2853	-1.0288	1.48081	-1.33752	-2.21311	-0.139247	-0.500136	0.247027	-0.999196	0.129141	0.921683	0.278813	-1.4045	0.324238	0.405092	-0.422936	0.400867	-1.69445	-1.33752	0.921683	-0.662908	-2.62904	-0.219543	-0.142989	0.247027	1.03242	0.707777	-2.62904	-0.241112	-0.999196	-2.63683	1.52493	-2.63683	-0.326187	0.0918905	2.2853	-2.21311	-1.0288	2.83562	-0.569463	-0.569463	1.03242	1.06429	0.00455328	-0.422936
C6	0.573804	1.74054	-1.73963	0.325943	-1.67528	-0.0450342	-0.295121	-0.113063	0.869169	0.969339	-0.6054	1.70246	0.020391	-0.5169	0.464165	0.0322715	0.0918207	1.20517	-2.94477	-1.67528	1.70246	-0.696241	-0.833477	-0.778869	0.573804	0.869169	0.297448	-0.596543	-0.833477	1.25818	0.969339	-0.726142	1.65262	-0.726142	0.358019	0.00712879	1.74054	-0.0450342	-1.73963	2.80436	-1.64794	-1.64794	0.297448	0.59845	0.198794	0.0918207
T8	0.455049	0.648765	-0.733851	0.50991	-0.0151851	-0.330365	-0.202963	0.245461	1.4087	0.275442	-0.547528	0.474702	0.65411	-0.143252	0.567691	0.54364	1.5006	1.18781	-2.32344	-0.0151851	0.474702	-1.04227	-1.15506	-0.914466	0.455049	1.4087	-0.727132	-3.90131	-1.15506	0.683795	0.275442	-2.29816	1.24485	-2.29816	1.36756	0.985294	0.648765	-0.330365	-0.733851	-1.64098	1.5796	1.5796	-0.727132	-1.25508	-0.18448	1.5006
TP7	0.761185	0.601029	-2.29974	-0.0376134	5.07967	-2.19022	0.571807	0.2476	1.41165	-3.77595	0.550884	-1.3217	0.0540094	1.63368	0.676452	0.412537	-0.0581124	-0.435641	-3.92322	5.07967	-1.3217	0.179958	-2.0719	0.915455	0.761185	1.41165	-0.462058	1.73616	-2.0719	0.533173	-3.77595	-2.15998	0.814131	-2.15998	-1.12252	0.156849	0.601029	-2.19022	-2.29974	-0.176244	-2.30014	-2.30014	-0.462058	-0.0711963	0.238109	-0.0581124
CP5	0.364675	0.58328	-1.79456	-0.242265	1.12962	-0.77666	-0.379668	0.0938008	-0.569789	-0.924385	0.703447	-0.235185	-0.00874206	0.938587	0.379381	-0.121455	-1.27202	-0.788624	-1.91985	1.12962	-0.235185	0.59974	-2.22117	-0.203907	0.364675	-0.569789	0.663096	0.886469	-2.22117	-0.100294	-0.924385	-2.73966	1.33404	-2.73966	-1.19967	-0.92759	0.58328	-0.77666	-1.79456	1.35071	-2.24147	-2.24147	0.663096	0.654665	0.120767	-1.27202
CP3	0.300032	0.286443	-0.725047	0.593663	-1.98249	-0.27521	-0.834642	-0.192925	0.0281974	0.928553	0.737373	0.293641	-0.12898	-0.499031	0.023974	-0.148201	-2.07908	-0.852604	-0.343093	-1.98249	0.293641	0.426578	-1.31821	-0.567829	0.300032	0.0281974	1.26625	-2.54195	-1.31821	0.85058	0.928553	-2.47849	2.42152	-2.47849	-0.114607	0.78271	0.286443	-0.27521	-0.725047	1.35415	-1.33896	-1.33896	1.26625	0.721826	0.128158	-2.07908
CP1	-0.289928	0.219072	-1.14036	0.611312	-2.80117	-1.48243	-0.495127	-0.420208	-0.883709	-0.328274	0.599452	0.124439	0.00327837	-1.24812	-0.000707954	0.0710766	-1.26542	-0.877382	0.101954	-2.80117	0.124439	0.383585	-1.8299	-0.689222	-0.289928	-0.883709	1.29947	1.82374	-1.8299	1.25082	-0.328274	-2.95137	-0.0348355	-2.95137	-0.703008	-0.273482	0.219072	-1.48243	-1.14036	-2.03632	-2.54867	-2.54867	1.29947	0.820578	0.134495	-1.26542
CP2	0.21305	-1.13983	-2.80035	1.38718	-3.04629	-1.75335	-0.131649	-0.322748	-0.498973	-1.48316	0.170748	1.029	0.172755	-1.45259	-0.0926612	0.363588	-1.54745	-0.168992	-0.217935	-3.04629	1.029	-0.149775	-3.48643	-0.239578	0.21305	-0.498973	1.30149	2.6894	-3.48643	-0.484617	-1.48316	-3.46855	-0.234964	-3.46855	-2.59139	-1.11237	-1.13983	-1.75335	-2.80035	-0.395312	-1.9643	-1.9643	1.30149	1.26605	-0.312096	-1.54745
CP4	0.415805	0.692472	-1.26461	1.07723	-2.41503	-1.37447	0.081437	-0.673409	-0.110144	-0.0347934	0.115893	1.5556	-0.314586	-0.601632	-0.0963274	0.175522	-1.34979	0.125987	-0.869063	-2.41503	1.5556	-0.376837	-0.118442	0.183229	0.415805	-0.110144	1.49299	-0.812908	-0.118442	1.36672	-0.0347934	-2.43078	0.793387	-2.43078	-0.254153	-0.676607	0.692472	-1.37447	-1.26461	0.739474	-1.25274	-1.25274	1.49299	2.04533	-0.0774413	-1.34979
CP6	1.22903	0.829534	-0.82944	0.318938	-1.24007	-0.650291	0.390834	0.132378	0.883609	1.07189	0.323562	1.89656	-0.0675417	1.08777	0.0251736	0.44895	-0.366898	0.606229	-2.32056	-1.24007	1.89656	-0.246416	0.833425	0.844612	1.22903	0.883609	0.61564	1.25104	0.833425	0.625344	1.07189	-1.70589	0.146323	-1.70589	1.75115	0.411451	0.829534	-0.650291	-0.82944	-2.90858	1.00068	1.00068	0.61564	1.40898	0.349689	-0.366898
TP8	1.09937	0.0100265	-2.28114	-1.12897	0.923268	-0.839736	0.804118	-0.727447	0.93365	-1.01824	0.579058	1.38099	-0.0956744	1.12977	0.238246	0.960485	0.984386	1.48209	-2.6802	0.923268	1.38099	-0.341324	-1.00223	0.0990662	1.09937	0.93365	-0.975375	0.48169	-1.00223	-0.0079929	-1.01824	-2.24212	-1.03113	-2.24212	-1.15936	-1.00928	0.0100265	-0.839736	-2.28114	-2.88694	0.560185	0.560185	-0.975375	0.290602	0.0798664	0.984386
P7	0.909252	-0.448617	-1.28697	-1.93276	2.80293	0.226651	1.8559	0.399535	0.11959	-0.371475	1.00205	-0.904977	-0.314773	3.35238	0.389652	1.07617	0.0557045	-1.44559	-1.82872	2.80293	-0.904977	1.42696	-1.34121	1.65762	0.909252	0.11959	0.514736	-2.43608	-1.34121	0.30838	-0.371475	-1.15916	-0.40612	-1.15916	-2.34033	0.252422	-0.448617	0.226651	-1.28697	-0.330035	-0.963128	-0.963128	0.514736	0.640127	0.292517	0.0557045
P5	0.726829	0.542449	1.04041	-2.21401	1.37228	1.85639	0.429874	0.0513869	-0.456477	1.02966	0.961772	0.743768	-0.561893	2.46152	-0.43881	-0.412375	-2.12066	-1.09715	-0.403791	1.37228	0.743768	1.45801	1.34799	1.5345	0.726829	-0.456477	0.429354	-0.800587	1.34799	1.8436	1.02966	1.23274	0.310923	1.23274	-0.554044	0.740951	0.542449	1.85639	1.04041	0.954866	-0.376731	-0.376731	0.429354	1.61575	-0.181542	-2.12066
P3	0.575788	0.386679	-1.03666	-1.45685	-1.57501	0.0237327	0.00709264	-0.202054	-0.571799	0.0162912	0.601391	0.774322	-0.412701	0.596261	-0.39288	0.0958634	-1.12386	-1.54976	0.182592	-1.57501	0.774322	0.926347	-0.471003	0.670519	0.575788	-0.571799	1.15195	-0.336074	-0.471003	-1.15358	0.0162912	0.225814	-1.54381	0.225814	-0.202303	-0.70871	0.386679	0.0237327	-1.03666	-2.19141	1.84963	1.84963	1.15195	1.02648	-0.602557	-1.12386
P1	0.284967	-0.0307397	-0.203782	-1.25015	-2.87366	1.37636	-0.205928	-0.80202	-0.550751	0.333644	0.258793	-0.0290454	-0.33612	-1.03645	-0.667598	0.0841177	-2.55341	-1.70006	0.2802	-2.87366	-0.0290454	0.967271	0.0373596	0.332189	0.284967	-0.550751	1.28906	-3.55243	0.0373596	0.750353	0.333644	0.393864	-0.774191	0.393864	-0.205649	0.108875	-0.0307397	1.37636	-0.203782	-0.990496	-0.764797	-0.764797	1.28906	0.829664	-0.50265	-2.55341
Pz	0.238818	-0.593976	0.0915169	0.0378818	-3.39253	1.447	-0.407339	-0.647281	-0.288673	0.881715	0.473047	1.15548	-0.0549963	-1.0367	-0.630632	-0.231392	-2.62626	-1.23891	0.284875	-3.39253	1.15548	0.260607	0.946237	0.144633	0.238818	-0.288673	1.19313	-2.35999	0.946237	-2.27561	0.881715	-0.169958	-1.23333	-0.169958	-0.511446	0.0852408	-0.593976	1.447	0.0915169	-2.24471	-0.584767	-0.584767	1.19313	1.24672	-1.05177	-2.62626
P2	0.661405	-0.251725	-1.01682	0.220979	-3.05887	0.964451	-0.148507	-1.02226	-0.0565212	0.812232	0.504077	1.49606	-0.370036	-1.01642	-0.607005	0.0520611	-2.71609	-0.592405	-0.0258898	-3.05887	1.49606	0.580834	0.335591	0.279318	0.661405	-0.0565212	0.881148	-1.3262	0.335591	-2.87694	0.812232	1.55129	-1.47148	1.55129	0.932534	-0.614201	-0.251725	0.964451	-1.01682	-2.62487	0.241008	0.241008	0.881148	2.62972	-0.772711	-2.71609
P4	0.721099	-0.569636	-1.17166	0.6997	-3.07038	1.99314	0.275164	-0.444104	0.284925	0.875017	0.492342	1.80364	-0.789404	0.200358	-0.758646	-0.0176571	-1.95427	0.179311	-0.62042	-3.07038	1.80364	0.948093	0.728114	0.704644	0.721099	0.284925	0.628736	-5.36669	0.728114	-0.898117	0.875017	0.924703	-1.53988	0.924703	-0.466288	0.818491	-0.569636	1.99314	-1.17166	-1.31915	-0.351547	-0.351547	0.628736	4.46689	-1.17208	-1.95427
P6	1.21228	-2.10092	1.93179	-0.899158	-2.50164	1.79627	0.600169	0.142005	0.761956	0.550826	0.478064	1.67165	-0.956042	2.07363	-0.660677	0.471213	-0.589648	0.467604	-1.50897	-2.50164	1.67165	0.919055	2.46406	1.84162	1.21228	0.761956	-0.0598174	-3.39873	2.46406	0.442483	0.550826	0.0643584	0.0843997	0.0643584	0.623772	-0.330366	-2.10092	1.79627	1.93179	-1.34881	0.614954	0.614954	-0.0598174	3.88232	-0.422581	-0.589648
P8	1.18603	-2.19401	1.71163	-1.72582	0.954445	0.803137	1.17359	0.597848	1.3409	0.319681	1.23588	1.59332	-0.359086	1.84751	0.309278	0.667913	1.19026	1.3277	-2.26295	0.954445	1.59332	1.06981	-0.347843	2.53085	1.18603	1.3409	-0.0506609	-4.04385	-0.347843	-2.30858	0.319681	0.912626	0.306003	0.912626	0.0719019	-2.97452	-2.19401	0.803137	1.71163	-2.57024	2.14593	2.14593	-0.0506609	1.51347	0.501426	1.19026
PO7	0.816165	-2.29674	0.624843	-3.2794	1.02338	0.991422	2.44841	0.148112	-0.407926	0.311795	1.13486	-0.373941	-0.589422	3.49395	-1.11508	1.09216	-1.12712	-1.55362	-0.421977	1.02338	-0.373941	1.6429	-0.279462	1.99686	0.816165	-0.407926	0.483134	-4.1771	-0.279462	-2.36655	0.311795	1.35866	0.27982	1.35866	0.121817	-0.419287	-2.29674	0.991422	0.624843	-2.52841	1.82227	1.82227	0.483134	0.824146	-0.433533	-1.12712
PO5	0.812767	-2.94817	0.929692	-3.65712	0.986539	1.56083	1.0609	-0.147339	-0.41369	1.51593	0.337879	-0.369107	-0.497496	2.83709	-1.11664	1.10829	-3.45812	-1.31358	-0.329701	0.986539	-0.369107	1.64497	1.32954	2.02976	0.812767	-0.41369	0.413877	-3.06331	1.32954	0.328306	1.51593	0.8418	-0.0494528	0.8418	0.695304	-0.912055	-2.94817	1.56083	0.929692	-1.30611	1.01401	1.01401	0.413877	1.38824	-0.596302	-3.45812
PO3	0.837383	-2.86974	1.29641	-3.26574	0.733798	1.84438	0.41539	-0.484838	-0.416858	1.54147	1.03564	-0.343414	-0.431791	0.607509	-1.2442	1.1259	-3.42883	-1.37002	-0.190947	0.733798	-0.343414	1.6818	3.46682	0.975423	0.837383	-0.416858	0.454384	-2.63005	3.46682	0.678688	1.54147	0.822205	-0.106697	0.822205	0.72912	0.434546	-2.86974	1.84438	1.29641	-1.31406	0.912901	0.912901	0.454384	1.26951	-1.42046	-3.42883
POz	0.522568	0.835722	-0.149346	-2.09671	-3.48109	-0.0964242	-0.325852	-0.475	-0.19861	2.5255	0.258538	0.867685	-0.657266	-0.452843	-1.50506	-0.571527	-3.33083	-1.21374	-0.0422397	-3.48109	0.867685	0.25016	0.121708	0.020254	0.522568	-0.19861	0.742262	4.85633	0.121708	0.176125	2.5255	-0.347322	-0.391966	-0.347322	0.660168	-1.05244	0.835722	-0.0964242	-0.149346	-1.49923	1.19873	1.19873	0.742262	1.95366	-1.12706	-3.33083
PO4	0.633356	0.298805	0.0327307	-0.446745	-2.1736	0.840564	-0.0309693	0.0955436	0.259364	-0.627267	0.166928	1.07816	-0.905337	0.832962	-1.72828	-0.583165	-1.94034	-0.171458	-0.960834	-2.1736	1.07816	1.09186	-0.253374	1.25326	0.633356	0.259364	0.286553	3.11839	-0.253374	1.08245	-0.627267	0.487811	-0.118242	0.487811	0.620787	0.860813	0.298805	0.840564	0.0327307	3.36837	-0.078326	-0.078326	0.286553	4.54	-1.32758	-1.94034
PO6	0.71833	0.770459	0.296097	-1.27618	-2.0247	0.180799	0.642158	0.319894	0.30546	-1.48445	0.346867	1.1026	-1.42553	1.7327	-2.03055	-0.313859	-0.274342	-0.172877	-0.933497	-2.0247	1.1026	0.992554	-0.247152	2.38758	0.71833	0.30546	-0.67111	1.514	-0.247152	-1.70808	-1.48445	0.114435	-1.28472	0.114435	1.21809	-0.170814	0.770459	0.180799	0.296097	-1.39177	1.29755	1.29755	-0.67111	2.89753	-1.23565	-0.274342
PO8	0.641169	0.219112	1.35728	-1.76852	-0.674618	0.791538	0.952379	0.316218	0.870363	2.82491	0.996971	1.04704	-1.29096	1.865	-1.54663	0.370888	-0.259977	0.586295	-1.00033	-0.674618	1.04704	0.955351	0.668266	2.5005	0.641169	0.870363	-0.647093	-0.240306	0.668266	0.756242	2.82491	1.29438	-0.0577356	1.29438	0.062094	1.07208	0.219112	0.791538	1.35728	1.35236	-1.19167	-1.19167	-0.647093	2.87918	-0.224054	-0.259977
O1	0.650487	-2.28735	1.67377	-3.43048	1.82743	0.828099	1.38663	-0.0912716	-0.210749	-1.03672	0.397178	-0.385998	-0.562493	1.93601	-2.45413	0.84294	-2.84074	-1.7859	-0.4042	1.82743	-0.385998	1.94416	1.15568	1.28208	0.650487	-0.210749	-0.155116	-3.71095	1.15568	-2.32401	-1.03672	0.875876	-0.389138	0.875876	0.0978371	-0.229366	-2.28735	0.828099	1.67377	-2.52821	2.24528	2.24528	-0.155116	0.821185	-0.573861	-2.84074
Oz	0.528784	-2.8779	2.1738	-2.07646	-2.30514	0.746797	0.179421	-0.468022	0.435974	0.427249	0.309911	0.28189	-0.633565	0.956425	-2.23632	-0.39229	-3.26944	-1.5466	-1.12274	-2.30514	0.28189	1.24711	1.84034	1.29269	0.528784	0.435974	-0.339171	-2.57928	1.84034	0.636619	0.427249	0.81671	-0.737851	0.81671	0.721524	0.541527	-2.8779	0.746797	2.1738	-1.28115	0.992456	0.992456	-0.339171	0.923346	-0.755448	-3.26944
O2	0.51897	-1.8656	2.89045	-2.33424	-1.89932	0.400024	0.969995	-0.00516796	-0.0973469	1.23307	0.308112	-0.242505	-0.898579	1.12718	-2.03716	-0.582558	-1.69564	-0.96	-1.18956	-1.89932	-0.242505	1.42639	2.1924	1.42073	0.51897	-0.0973469	-0.761182	-3.96616	2.1924	-0.401259	1.23307	2.26526	0.637468	2.26526	1.30245	0.138475	-1.8656	0.400024	2.89045	0.671045	2.29927	2.29927	-0.761182	2.00926	-0.642284	-1.69564

## Sheet: Think 1000-1150
	S1	S2	S3	S4	S5	S6	S7	S8	S9	S10	S11	S12	S13	S14	S15	S16	S17	S18	S19	S20	S21	S22	S23	S24	S25	S26	S27	S28	S29	S30	S31	S32	S33	S34	S35	S36	S37	S38	S39	S40	S41	S42	S43	S44	S45	S46
Fp1	-0.126677	2.58999	-3.38067	-0.1082	-1.00815	-1.994	-0.842734	0.399398	0.699989	-1.40785	-0.136266	-1.27251	0.972468	-1.7523	-0.406801	-1.68398	-0.484398	0.80183	3.95158	-1.00815	-1.27251	-1.34651	-1.34341	-1.02102	-0.126677	0.699989	-0.644133	0.551333	-1.34341	-0.511968	-1.40785	0.242082	-3.98915	0.242082	1.02139	-3.30562	2.58999	-1.994	-3.38067	-0.364127	-2.85953	-2.85953	-0.644133	-2.83097	1.00992	-0.484398
Fpz	0.148452	0.807441	0.217929	-0.252718	-3.04021	-0.46833	-1.39996	0.604354	0.456505	-1.53736	-0.169707	0.434607	0.58123	-1.64436	-0.439841	-0.979481	-0.0958122	-1.13121	3.21801	-3.04021	0.434607	-0.400574	0.293192	-0.87009	0.148452	0.456505	-0.26661	-0.317906	0.293192	-1.03148	-1.53736	-0.356594	-3.10744	-0.356594	-1.31751	2.96704	0.807441	-0.46833	0.217929	-0.758415	-3.18273	-3.18273	-0.26661	-1.85166	1.6909	-0.0958122
Fp2	-0.128654	1.35605	1.683	-0.906502	-0.98541	-0.446671	-1.34224	1.0475	0.0804863	-1.01479	-0.550298	0.443198	0.659234	-2.23949	-0.316157	-1.38896	-0.0124973	-0.0684453	2.89227	-0.98541	0.443198	-0.382481	-0.544769	-0.513053	-0.128654	0.0804863	-0.0347332	0.440894	-0.544769	0.0216103	-1.01479	0.558314	-1.97653	0.558314	-1.34469	-0.205611	1.35605	-0.446671	1.683	-1.03491	-1.28304	-1.28304	-0.0347332	-0.996913	-0.221464	-0.0124973
AF7	-0.383279	0.157045	1.02494	0.716222	1.73485	-1.35089	-0.727198	0.0975669	0.13028	0.0785971	0.128723	-1.43524	1.12011	-1.25671	-1.05367	-2.77655	-0.366076	3.7675	5.96005	1.73485	-1.43524	-1.37867	-0.335043	-0.481012	-0.383279	0.13028	-0.317831	0.180943	-0.335043	2.90633	0.0785971	-1.08245	-2.34821	-1.08245	0.124842	2.26559	0.157045	-1.35089	1.02494	-0.375853	1.72585	1.72585	-0.317831	-1.3854	-3.32802	-0.366076
AF3	-0.137673	-1.12409	-0.534818	0.940195	-3.25818	-1.89678	-0.612403	-0.388147	0.285244	-0.934144	-0.621387	-1.16422	-0.27795	-0.531967	-0.430888	-2.1106	-0.000394415	0.391898	2.899	-3.25818	-1.16422	-0.293731	0.148407	0.13696	-0.137673	0.285244	-0.111926	-0.578057	0.148407	0.408779	-0.934144	0.480525	-1.18257	0.480525	-1.24694	0.500936	-1.12409	-1.89678	-0.534818	-1.45222	-4.36997	-4.36997	-0.111926	-1.28931	0.823189	-0.000394415
AF4	-0.0314852	0.0995903	0.499402	-0.057409	-2.16326	-1.91448	-0.94664	0.365683	0.703075	-2.20857	-0.517229	-1.55005	0.386395	-0.958349	-0.305383	-0.864894	0.4118	1.01178	3.12699	-2.16326	-1.55005	0.481562	0.0974968	-0.331063	-0.0314852	0.703075	-0.415497	-0.573824	0.0974968	-0.791361	-2.20857	0.0587515	-1.23558	0.0587515	-0.346131	1.07233	0.0995903	-1.91448	0.499402	-0.465772	-2.73651	-2.73651	-0.415497	0.388563	0.584376	0.4118
AF8	-1.04868	-1.12132	1.12574	0.0748533	2.12265	-0.612105	-0.768098	0.914346	0.153854	-0.684659	-1.1229	-0.609167	1.81809	-0.961055	-0.547703	-0.952134	0.309215	-1.00998	1.49704	2.12265	-0.609167	-0.556076	-0.705529	-0.655763	-1.04868	0.153854	0.578302	-2.78528	-0.705529	-1.12124	-0.684659	-0.0247872	-0.131519	-0.0247872	0.0186115	-0.311356	-1.12132	-0.612105	1.12574	-1.5886	-1.99954	-1.99954	0.578302	-0.685006	0.014115	0.309215
F7	-0.579357	0.587216	-0.0496429	0.616143	-2.48181	-1.1164	-1.36929	-0.370733	0.9109	-2.38934	0.870127	-0.151149	0.155824	-0.0744223	0.342954	-1.97498	0.413504	2.14234	4.01197	-2.48181	-0.151149	-1.30566	-0.278977	-0.697521	-0.579357	0.9109	-0.284495	4.39134	-0.278977	-0.194698	-2.38934	-0.672068	-3.20011	-0.672068	2.14747	0.203531	0.587216	-1.1164	-0.0496429	0.959672	1.04096	1.04096	-0.284495	-1.08358	-0.536754	0.413504
F5	-0.135165	-0.38382	-0.169715	1.30947	-1.65197	-0.0598343	-0.906509	-1.0584	0.210447	2.81597	0.377293	-1.16412	1.14149	-0.529295	-0.265118	-2.3369	-0.371771	-1.10088	3.45318	-1.65197	-1.16412	-0.608936	0.800044	-0.0322203	-0.135165	0.210447	0.1201	4.72587	0.800044	-0.464462	2.81597	0.335467	0.812198	0.335467	0.862261	-0.123719	-0.38382	-0.0598343	-0.169715	0.791836	1.17924	1.17924	0.1201	-1.38732	-0.146356	-0.371771
F3	-0.432406	0.0219221	0.399815	1.60697	-2.33955	0.716978	-0.555189	-1.38122	1.08682	-0.560276	-0.460572	-0.514848	0.29929	-0.24111	-0.396862	-2.14027	0.21061	-0.928524	2.65923	-2.33955	-0.514848	-0.021042	1.77103	-0.404469	-0.432406	1.08682	-0.131567	0.243166	1.77103	-0.305584	-0.560276	0.444215	0.408318	0.444215	1.06636	1.00457	0.0219221	0.716978	0.399815	1.22258	-2.41492	-2.41492	-0.131567	-1.18491	0.746672	0.21061
F1	-0.412642	-0.201815	2.36765	1.87428	-2.7925	1.30248	-0.211326	-1.25563	0.802919	2.28102	0.250291	0.169013	-0.247308	-0.546554	-0.143175	-2.06623	0.215944	-0.0762027	2.03178	-2.7925	0.169013	-0.0405561	0.294709	0.220348	-0.412642	0.802919	-0.111141	-1.16875	0.294709	0.66018	2.28102	1.04614	0.27836	1.04614	-0.8871	0.967571	-0.201815	1.30248	2.36765	-0.774387	-1.34175	-1.34175	-0.111141	-0.707545	0.826504	0.215944
Fz	-0.258747	0.258659	1.14852	2.09839	-1.56832	-0.620109	-0.614677	-0.745655	0.211428	2.69358	-0.368388	0.10406	-0.175254	-0.905332	-0.435013	-1.62617	0.583126	0.441861	2.11842	-1.56832	0.10406	0.672767	0.379611	-0.0727415	-0.258747	0.211428	-0.0260224	-0.151044	0.379611	0.397669	2.69358	-0.398972	-0.574576	-0.398972	2.33306	0.494952	0.258659	-0.620109	1.14852	1.52913	-2.34948	-2.34948	-0.0260224	0.244573	0.822576	0.583126
F2	-0.492754	0.21	-1.43934	1.40914	-1.69851	-0.108832	-0.426753	-0.190622	0.243296	-1.81931	-0.655724	0.182454	-0.329005	-1.14017	-0.732757	-0.740545	0.782173	0.531157	2.24063	-1.69851	0.182454	0.733555	0.965678	-0.273456	-0.492754	0.243296	-0.0814647	-0.0135138	0.965678	0.420455	-1.81931	-0.355517	0.257298	-0.355517	-0.144189	0.693171	0.21	-0.108832	-1.43934	-0.0720171	0.861231	0.861231	-0.0814647	0.840214	0.195357	0.782173
F4	-0.467872	1.88123	-0.164137	0.369344	-1.75479	-0.510687	-0.333633	-0.0875249	0.155708	0.654368	-0.53442	-0.22857	0.0840006	-0.511065	-0.518557	-0.7395	0.943019	-0.0599951	2.97184	-1.75479	-0.22857	0.642715	0.185426	-0.206284	-0.467872	0.155708	-0.101409	-0.487622	0.185426	1.22346	0.654368	0.137761	1.95667	0.137761	-0.677924	0.454243	1.88123	-0.510687	-0.164137	1.74989	-0.406539	-0.406539	-0.101409	1.04724	0.398309	0.943019
F6	-0.840435	1.41012	0.320042	-0.236616	-1.58967	1.55155	-0.806934	0.790913	-0.699577	-0.569306	-0.952651	-2.04479	-1.77962	-0.165812	-1.10589	-1.79061	0.671764	-0.453829	3.17235	-1.58967	-2.04479	-0.0796628	1.61439	-0.565313	-0.840435	-0.699577	0.400379	-0.981985	1.61439	0.295232	-0.569306	1.52538	1.21928	1.52538	-0.990064	0.833025	1.41012	1.55155	0.320042	1.03251	-1.699	-1.699	0.400379	0.792338	0.536251	0.671764
F8	-0.61139	0.0705071	0.761232	-0.121812	-2.13492	1.3847	-1.00322	1.46387	0.243796	2.17087	-0.761547	0.404516	-0.47383	-1.34784	-0.37344	-0.67723	1.35403	1.77168	1.73062	-2.13492	0.404516	-0.684549	0.468077	-0.738306	-0.61139	0.243796	0.883877	-1.72429	0.468077	0.980582	2.17087	1.93809	1.94105	1.93809	1.02589	0.563765	0.0705071	1.3847	0.761232	1.104	0.0234283	0.0234283	0.883877	0.196532	0.629197	1.35403
FT7	-0.867956	-0.445823	2.4423	0.389591	-3.31436	-0.610263	-1.43924	-0.57713	-0.550301	1.2412	0.79756	0.00677336	0.264249	-0.90988	0.0438648	-1.60371	0.0256824	-0.682996	2.92892	-3.31436	0.00677336	-2.39315	-0.09986	-1.3487	-0.867956	-0.550301	0.608712	-6.5966	-0.09986	0.679114	1.2412	-1.32563	-0.175854	-1.32563	2.53848	1.23695	-0.445823	-0.610263	2.4423	2.83166	-2.26676	-2.26676	0.608712	-1.12208	0.192914	0.0256824
FC5	-1.01996	-0.0778852	-0.739879	0.541929	-3.43632	-1.32441	-0.988771	-1.25056	0.521832	2.48425	0.293554	-1.12172	-0.12933	-0.489968	-0.460873	-1.96211	0.0406689	-0.322961	2.96984	-3.43632	-1.12172	-1.07719	-0.200877	-0.852059	-1.01996	0.521832	0.000978119	-0.797553	-0.200877	-0.982617	2.48425	0.0109713	0.443665	0.0109713	-0.827477	0.177676	-0.0778852	-1.32441	-0.739879	0.208716	1.68728	1.68728	0.000978119	-1.13475	0.143302	0.0406689
FC3	-0.800043	2.0486	-0.0363363	1.39594	-2.23628	0.989188	-0.784125	-1.67727	0.758924	1.81262	0.327697	-0.793168	0.131448	-0.83621	-0.463266	-2.05416	-0.0143071	0.110911	1.2697	-2.23628	-0.793168	-0.115693	2.65706	-0.653722	-0.800043	0.758924	-0.596511	-1.59644	2.65706	0.538341	1.81262	1.74544	3.70613	1.74544	-0.558225	0.800793	2.0486	0.989188	-0.0363363	1.31049	-0.23984	-0.23984	-0.596511	-1.34934	-0.319558	-0.0143071
FC1	-0.651888	2.00933	0.0757211	1.87097	-2.81516	1.90485	-0.168104	-1.66964	0.719375	2.72546	0.119421	-0.709453	-0.316234	-0.653635	-0.550532	-1.95283	-0.149552	-0.7954	1.03371	-2.81516	-0.709453	0.138049	1.93659	-0.632796	-0.651888	0.719375	-0.827363	0.21822	1.93659	0.767277	2.72546	3.17493	2.66478	3.17493	-0.0487186	0.910973	2.00933	1.90485	0.0757211	0.820935	-1.25078	-1.25078	-0.827363	-0.938848	-0.0722273	-0.149552
FCz	-0.567949	-0.604824	0.115575	1.57887	-1.4119	1.04984	0.0974495	-1.38086	0.817955	1.83939	-0.607055	-0.675302	-0.278775	-1.29029	-0.827959	-1.51096	0.341027	-0.416147	0.569869	-1.4119	-0.675302	0.503287	1.03757	-0.541543	-0.567949	0.817955	-0.788583	-1.4104	1.03757	0.485487	1.83939	-0.863269	2.08869	-0.863269	1.78361	0.419747	-0.604824	1.04984	0.115575	1.02759	0.502349	0.502349	-0.788583	-0.22715	-0.0755447	0.341027
FC2	-0.903749	0.112363	-1.81987	1.39938	-0.801286	1.34115	0.155473	-0.882923	0.0557723	-1.32993	-0.591335	0.814232	-0.344054	-0.800072	-1.0001	-1.24781	0.253291	-0.0262224	1.50556	-0.801286	0.814232	0.695061	0.260676	-0.645044	-0.903749	0.0557723	-0.853637	0.757834	0.260676	-2.72483	-1.32993	-0.930395	0.541102	-0.930395	-3.02037	-1.05738	0.112363	1.34115	-1.81987	-1.86531	0.595546	0.595546	-0.853637	0.41097	-0.15874	0.253291
FC4	-0.637427	1.52176	-0.22107	0.45618	-0.653249	1.26664	-0.0434432	-0.168213	-0.262914	1.01372	-1.47001	0.746917	-0.82243	-0.522673	-0.794718	-0.726749	0.437695	-0.439374	1.99769	-0.653249	0.746917	0.7154	-0.337903	-0.360597	-0.637427	-0.262914	-0.0329918	-1.59647	-0.337903	-0.31915	1.01372	3.77232	2.761	3.77232	-0.206854	0.397537	1.52176	1.26664	-0.22107	-1.07201	0.950599	0.950599	-0.0329918	0.547667	-0.0620064	0.437695
FC6	-0.946262	0.974852	-0.425528	-0.294654	-3.21296	2.02377	-0.58884	0.883309	0.0220435	1.97316	-1.12337	1.55488	-0.367148	-0.286307	-0.87596	-0.846848	0.804963	-0.104788	2.68883	-3.21296	1.55488	-0.169963	1.01636	-1.0254	-0.946262	0.0220435	0.64456	-1.0294	1.01636	0.0539106	1.97316	3.16549	4.32514	3.16549	2.05379	2.27979	0.974852	2.02377	-0.425528	-0.19957	0.219553	0.219553	0.64456	0.491957	0.816889	0.804963
FT8	-0.871513	-0.0646938	0.539003	0.436418	-5.59088	0.642344	-0.655427	1.09576	-0.339572	3.03019	-0.467249	0.647169	-0.214265	-0.0301717	-0.457591	0.660592	1.15304	1.02669	2.48592	-5.59088	0.647169	-1.12343	0.745694	-0.71069	-0.871513	-0.339572	0.884048	0.133288	0.745694	0.382862	3.03019	1.17051	2.89228	1.17051	0.539498	1.10472	-0.0646938	0.642344	0.539003	0.0352454	-0.265423	-0.265423	0.884048	0.139621	1.16461	1.15304
T7	-0.935141	-2.61605	0.260917	-0.378035	-2.77894	-0.789331	-0.980567	-0.973976	-0.280844	0.531054	0.508247	-1.57902	0.564533	-1.65206	0.406423	-0.117359	-0.823288	-2.52574	1.70731	-2.77894	-1.57902	-3.03658	-1.88894	-1.13106	-0.935141	-0.280844	0.057335	1.75141	-1.88894	0.0724376	0.531054	-2.8253	1.90341	-2.8253	-0.34519	1.41074	-2.61605	-0.789331	0.260917	0.222078	0.112981	0.112981	0.057335	-1.01922	0.276175	-0.823288
C5	-0.913906	-1.27417	0.0355161	-0.65479	-0.279438	3.31808	-1.4646	-1.32033	-0.705637	1.94397	-0.415988	-0.568439	-0.476469	-0.20524	-0.0579333	-1.56207	-1.18189	-4.88366	2.18456	-0.279438	-0.568439	-1.60793	0.667439	-1.29817	-0.913906	-0.705637	0.0697558	-1.16956	0.667439	-3.31772	1.94397	2.58422	3.43148	2.58422	1.71129	1.08624	-1.27417	3.31808	0.0355161	-0.714986	2.24222	2.24222	0.0697558	-1.43035	-0.12444	-1.18189
C3	-1.09683	-2.16928	0.868903	-0.0225005	-1.98593	1.08531	-0.829812	-1.56668	0.390249	0.345163	-0.529809	-1.68829	-0.283786	-0.966672	-0.569057	-2.05587	-1.40202	-1.27357	0.585122	-1.98593	-1.68829	-0.391782	-0.914764	-1.40067	-1.09683	0.390249	-1.03911	-0.688609	-0.914764	-2.44116	0.345163	-0.447692	2.65872	-0.447692	-1.64991	-1.0853	-2.16928	1.08531	0.868903	-1.34609	2.45454	2.45454	-1.03911	-1.81549	-0.752553	-1.40202
C1	-0.918299	-4.17358	0.591584	0.320147	-2.15579	1.12917	-0.555396	-1.46769	0.0760807	2.37919	-0.948436	-1.11535	-0.83362	-1.20119	-0.829936	-1.67988	-0.8514	-1.07569	0.29161	-2.15579	-1.11535	-0.49759	0.529072	-1.07787	-0.918299	0.0760807	-1.43273	1.20922	0.529072	-1.77047	2.37919	-1.04278	2.41447	-1.04278	-0.513548	-0.744483	-4.17358	1.12917	0.591584	-0.0310513	1.33849	1.33849	-1.43273	-1.61101	-0.755372	-0.8514
Cz	-0.930975	0.931325	-1.05879	0.186865	-1.90571	-1.67462	0.148642	-1.49701	-0.193906	-0.293999	-0.883142	-0.659687	-0.80804	-1.41177	-1.10129	-1.47448	-0.214585	-1.32331	-0.110709	-1.90571	-0.659687	0.217031	-1.55368	-1.22984	-0.930975	-0.193906	-1.34579	-0.740243	-1.55368	3.7377	-0.293999	-0.103319	-2.73488	-0.103319	1.07085	1.7033	0.931325	-1.67462	-1.05879	-0.555636	1.09931	1.09931	-1.34579	-0.792458	-0.726347	-0.214585
C2	-0.889419	-0.0327745	-0.0888878	0.226875	-1.36075	-1.00041	0.0127914	-1.17429	-0.426663	-2.23245	-1.09162	0.075163	-0.851357	-0.570423	-0.988969	-0.636074	-0.258807	-0.900831	0.508004	-1.36075	0.075163	0.627474	0.428069	-1.19671	-0.889419	-0.426663	-0.668182	-1.29723	0.428069	0.704346	-2.23245	-0.933418	-0.996211	-0.933418	0.955672	1.60456	-0.0327745	-1.00041	-0.0888878	-0.14638	-3.3384	-3.3384	-0.668182	0.314544	-0.693855	-0.258807
C4	-0.776089	-0.00276563	0.72266	-0.297531	0.149639	-0.810429	0.0417455	-0.389713	-0.692934	0.289585	-1.28283	2.06442	-0.822898	-0.0627113	-0.833009	-0.175544	-0.375262	-0.122864	1.59185	0.149639	2.06442	0.38743	-1.63324	-0.485974	-0.776089	-0.692934	-0.0183807	0.588431	-1.63324	-1.92451	0.289585	-0.230673	-1.20919	-0.230673	-0.330267	1.84873	-0.00276563	-0.810429	0.72266	-1.29019	-3.12886	-3.12886	-0.0183807	1.18236	-0.0320584	-0.375262
C6	-0.71705	1.12049	-1.91521	-0.144549	-0.418035	-0.574023	-0.564539	0.722234	-0.329639	-0.614203	-0.669453	0.672771	-0.590247	0.77184	-0.734653	0.0806589	0.363863	0.568553	2.43968	-0.418035	0.672771	-0.200412	-0.190934	0.27714	-0.71705	-0.329639	0.789475	0.139523	-0.190934	0.123166	-0.614203	-0.199318	-2.69652	-0.199318	1.16285	0.396518	1.12049	-0.574023	-1.91521	-0.495808	-0.511855	-0.511855	0.789475	0.883729	1.04326	0.363863
T8	-0.303507	-0.712235	-0.646191	-0.328499	0.419704	-2.47358	-0.545233	1.26909	-0.148723	-0.98767	-0.181046	0.100066	-0.435167	0.031524	-0.284985	0.743643	1.31258	1.39373	1.55545	0.419704	0.100066	-0.593298	-0.591696	0.5024	-0.303507	-0.148723	1.61712	-1.65136	-0.591696	-0.544237	-0.98767	-1.52574	-2.21903	-1.52574	0.00452474	0.714743	-0.712235	-2.47358	-0.646191	-0.655497	-0.249195	-0.249195	1.61712	0.38656	0.933787	1.31258
TP7	-0.182677	0.277458	0.378961	-0.71751	1.59406	-2.31582	-0.57016	-0.122067	-1.15452	2.0994	0.582238	-0.983903	-0.203776	0.895685	1.03364	0.316267	-0.623467	-2.50078	1.35158	1.59406	-0.983903	-1.0735	0.358927	-0.829765	-0.182677	-1.15452	0.818925	-0.331805	0.358927	0.376951	2.0994	0.269611	-1.89666	0.269611	-0.349922	1.85117	0.277458	-2.31582	0.378961	-1.41536	-4.0877	-4.0877	0.818925	-0.393287	-0.0160292	-0.623467
CP5	-0.471885	-0.297327	1.03491	-0.611519	0.60528	0.324527	-0.57011	-0.946158	-0.714128	-0.577957	-0.518503	-1.45584	-0.179821	0.311824	0.344905	-0.810836	-1.47824	-3.11131	1.49553	0.60528	-1.45584	-0.84429	-1.16462	-0.893884	-0.471885	-0.714128	-0.11861	-1.76806	-1.16462	0.213092	-0.577957	-0.101266	-0.083782	-0.101266	-1.60823	2.68964	-0.297327	0.324527	1.03491	-1.5806	-2.69705	-2.69705	-0.11861	-0.671304	-0.417	-1.47824
CP3	-1.1384	0.230092	0.0315046	-0.826548	-1.55694	-0.737702	-0.51661	-1.60417	0.170425	0.956245	-0.382642	-1.1494	-0.370144	-0.712968	-0.420854	-1.70298	-1.70622	-1.86048	1.01421	-1.55694	-1.1494	-0.233669	-0.758984	-1.52348	-1.1384	0.170425	-1.3042	-5.60467	-0.758984	0.330463	0.956245	-0.0213287	-1.53608	-0.0213287	0.260692	1.63063	0.230092	-0.737702	0.0315046	-1.07626	-0.776246	-0.776246	-1.3042	-1.52089	-0.672498	-1.70622
CP1	-0.702903	0.212188	-0.302056	-0.717653	-1.83987	-1.55235	-0.713856	-1.89282	0.266525	0.129453	-1.07385	-1.46376	-0.89308	-1.31839	-0.797818	-1.26784	-1.90458	-1.82532	0.157692	-1.83987	-1.46376	-0.241931	4.07036	-1.35028	-0.702903	0.266525	-1.30616	0.203209	4.07036	0.455971	0.129453	-0.459154	0.756961	-0.459154	0.364241	0.626794	0.212188	-1.55235	-0.302056	1.02142	-0.132641	-0.132641	-1.30616	-2.21325	-1.34683	-1.90458
CP2	-0.542879	0.704849	0.97623	-0.815	-0.279916	0.838512	-0.281289	-1.13483	-0.547334	-0.31652	-0.336605	-0.0221721	-1.2933	-0.489759	-0.957296	-0.0469902	-1.32212	-1.03393	0.477995	-0.279916	-0.0221721	0.608435	0.244364	-0.81343	-0.542879	-0.547334	-0.854297	-2.57668	0.244364	-1.03796	-0.31652	0.615222	0.466158	0.615222	-1.41882	1.03603	0.704849	0.838512	0.97623	-1.01868	-1.32873	-1.32873	-0.854297	-0.196916	-0.485656	-1.32212
CP4	0.0119559	-0.0623605	1.51243	-0.237671	0.179128	1.64376	-0.387687	-0.475858	-0.54415	1.22654	0.00674072	0.538331	-1.09884	0.661429	-0.610968	0.825925	-0.796966	-0.0193757	1.68381	0.179128	0.538331	0.542932	0.460923	-0.138269	0.0119559	-0.54415	-0.101251	-2.39687	0.460923	0.18158	1.22654	1.01395	0.585986	1.01395	0.879167	1.58588	-0.0623605	1.64376	1.51243	-0.725947	0.470889	0.470889	-0.101251	1.22947	0.0718196	-0.796966
CP6	0.751192	0.31242	-0.550372	0.333849	2.63813	-0.911327	-0.219678	0.268565	0.170703	2.13028	0.0155008	1.03518	-0.877026	2.28384	-0.0442444	1.2049	0.00250985	1.79774	2.53061	2.63813	1.03518	0.486087	0.912665	0.85192	0.751192	0.170703	1.12728	0.867007	0.912665	0.345664	2.13028	-0.753188	1.4953	-0.753188	-0.0857006	0.105428	0.31242	-0.911327	-0.550372	1.37017	0.648941	0.648941	1.12728	1.62422	0.590054	0.00250985
TP8	0.734366	1.54672	0.286045	-0.415198	2.41239	1.08867	0.894473	-1.63111	-0.37983	0.855056	0.158731	0.427361	-0.439738	1.58629	0.263591	1.90666	1.46696	1.29406	2.82497	2.41239	0.427361	0.290848	1.49137	1.20834	0.734366	-0.37983	2.04616	-1.58244	1.49137	1.29806	0.855056	0.816943	1.79122	0.816943	-1.59791	0.673175	1.54672	1.08867	0.286045	1.71601	-2.50892	-2.50892	2.04616	0.126768	1.06098	1.46696
P7	0.849351	0.911528	-0.202434	-1.08341	1.99588	1.44611	1.12867	0.501245	-1.12647	1.44739	0.381719	-0.850444	-0.265771	2.54656	1.05503	2.15213	-0.291555	-1.99075	2.30061	1.99588	-0.850444	0.522292	0.971632	1.09663	0.849351	-1.12647	-0.30999	-0.678075	0.971632	1.00199	1.44739	1.9898	2.27346	1.9898	-0.506819	1.32715	0.911528	1.44611	-0.202434	1.0032	-1.03335	-1.03335	-0.30999	0.853885	0.15621	-0.291555
P5	0.154049	0.00770827	0.247684	-2.15194	1.40041	-0.220826	0.228704	-0.150408	-0.746483	3.03094	0.699302	-0.578435	-0.316379	1.61781	0.154988	1.17702	-1.77857	-2.4034	1.26345	1.40041	-0.578435	0.899872	-0.120882	0.892229	0.154049	-0.746483	-0.324318	0.0171174	-0.120882	0.228206	3.03094	-0.0960068	2.67858	-0.0960068	1.49097	0.33959	0.00770827	-0.220826	0.247684	1.69197	1.37826	1.37826	-0.324318	1.21516	-0.564816	-1.77857
P3	-0.460592	1.36516	-0.282531	-2.18063	-0.600395	-0.889375	-0.0723263	-0.81454	-0.268443	0.535127	-0.31559	-0.617536	-0.600937	-0.133163	-0.282921	-0.252958	-2.45846	-2.23585	0.786767	-0.600395	-0.617536	0.690593	0.58002	-0.347247	-0.460592	-0.268443	-1.00873	0.524989	0.58002	0.325083	0.535127	2.2941	2.45075	2.2941	-0.598702	0.419682	1.36516	-0.889375	-0.282531	1.15446	0.458374	0.458374	-1.00873	-0.390107	-1.01237	-2.45846
P1	-0.245353	1.30646	0.516503	-2.13975	-1.30309	2.2091	-0.501025	-1.49005	-0.296382	1.88138	-0.424902	-2.26153	-0.885152	-0.926027	-0.547433	-0.679879	-2.50146	-1.89833	0.45085	-1.30309	-2.26153	0.732614	2.78669	-1.08635	-0.245353	-0.296382	-1.3025	-0.957316	2.78669	0.0916105	1.88138	1.73842	2.43678	1.73842	-0.429397	0.785413	1.30646	2.2091	0.516503	0.869088	-0.134208	-0.134208	-1.3025	-1.38893	-1.29553	-2.50146
Pz	-0.0698195	-0.00781109	-0.264329	-2.15079	-0.707993	0.891628	-0.390538	-1.32372	-0.317084	0.177531	-0.481426	-0.285782	-1.75414	-0.741978	-0.526768	0.3418	-2.62076	-1.56674	0.33391	-0.707993	-0.285782	1.0255	0.295116	-0.614032	-0.0698195	-0.317084	-1.28791	-1.42504	0.295116	-1.84503	0.177531	1.01653	2.22627	1.01653	-2.42591	3.02841	-0.00781109	0.891628	-0.264329	-1.73445	1.79999	1.79999	-1.28791	-1.41069	-0.917671	-2.62076
P2	1.5973	1.80525	-0.177727	-1.17789	-0.317425	1.75494	-0.380124	-0.832526	-0.596527	1.96208	-0.270083	-0.0520082	-1.66834	0.525298	-0.672538	1.0053	-1.96141	-0.695212	1.00112	-0.317425	-0.0520082	0.761347	1.28195	-0.534136	1.5973	-0.596527	-0.923505	-2.00874	1.28195	-0.273694	1.96208	2.9724	2.83001	2.9724	-0.0653747	1.17189	1.80525	1.75494	-0.177727	-1.10473	0.92298	0.92298	-0.923505	0.578852	-0.831863	-1.96141
P4	1.63199	-0.0149843	0.164477	-0.132209	0.962944	1.86932	-0.113498	-0.316391	-0.168334	1.74027	-0.196448	0.761794	-1.74843	1.76664	-0.355014	1.65645	-1.35777	0.000800739	1.74673	0.962944	0.761794	1.64408	1.39791	0.541434	1.63199	-0.168334	-0.42176	-0.929815	1.39791	-0.864459	1.74027	1.26887	3.12112	1.26887	0.564445	2.12318	-0.0149843	1.86932	0.164477	0.175756	-1.90235	-1.90235	-0.42176	2.87196	-0.0546918	-1.35777
P6	2.09251	-1.78319	0.47299	1.36286	1.82542	0.295997	0.701097	1.09692	-0.295865	1.84394	0.331001	0.828668	-0.95597	3.86178	0.477421	2.46189	0.130944	1.0677	2.72256	1.82542	0.828668	1.66667	-0.606793	2.17751	2.09251	-0.295865	1.18017	-0.420514	-0.606793	1.01973	1.84394	0.450654	2.21405	0.450654	0.159008	0.990725	-1.78319	0.295997	0.47299	0.404472	0.169272	0.169272	1.18017	4.37963	0.570668	0.130944
P8	2.04667	-0.957358	-0.06692	1.13107	4.50285	1.74989	1.14709	1.67722	0.77781	-0.428154	0.77007	0.837266	-0.614357	3.33135	1.41835	2.45111	1.43567	1.43272	3.44754	4.50285	0.837266	1.28312	-0.0801849	3.03719	2.04667	0.77781	1.69633	-1.47516	-0.0801849	-1.74954	-0.428154	0.192689	3.48641	0.192689	-1.7214	3.23012	-0.957358	1.74989	-0.06692	-1.31308	2.03915	2.03915	1.69633	2.32198	1.14858	1.43567
PO7	1.03911	-0.994186	0.26068	-1.46199	1.95172	1.71057	2.25891	0.891919	-0.792759	-0.411342	0.334953	-0.427604	0.0624166	2.94328	0.474383	2.55563	-0.465235	-1.5173	1.5606	1.95172	-0.427604	1.84529	-0.0854914	2.1348	1.03911	-0.792759	-0.335271	-1.4407	-0.0854914	-1.73337	-0.411342	1.17678	3.50272	1.17678	-1.57116	0.551874	-0.994186	1.71057	0.26068	-1.31932	0.147476	0.147476	-0.335271	1.71363	-0.503776	-0.465235
PO5	1.02927	-2.79852	0.766609	-2.64717	1.92698	1.71016	0.919671	0.492966	-0.784204	1.67549	0.0960134	-0.492351	-0.869459	2.39167	0.454022	2.56017	-2.73186	-1.77549	1.50572	1.92698	-0.492351	1.82763	0.755479	2.15546	1.02927	-0.784204	-0.361714	0.727838	0.755479	-0.219149	1.67549	1.07692	3.26136	1.07692	-0.0507009	2.74423	-2.79852	1.71016	0.766609	0.0653639	0.508246	0.508246	-0.361714	1.73731	-0.608894	-2.73186
PO3	0.944198	-2.79877	0.573249	-2.28586	1.76532	1.10385	0.513529	-0.287642	-0.741254	1.68558	-0.515383	-0.45389	-0.883642	0.780784	-0.187177	1.64212	-2.68967	-2.11348	1.45015	1.76532	-0.45389	1.80778	-0.475891	1.10559	0.944198	-0.741254	-0.310986	0.280022	-0.475891	0.151258	1.68558	1.09841	3.0823	1.09841	-0.0485349	0.971773	-2.79877	1.10385	0.573249	0.0597347	1.37376	1.37376	-0.310986	0.99419	-1.52932	-2.68967
POz	0.849118	0.0506778	0.391085	-2.33765	0.0650041	-1.07302	-0.251543	-0.23281	0.290796	2.27607	-0.0924518	-0.0773324	-1.27708	0.401075	-0.559858	0.648486	-2.53665	-1.97933	1.86117	0.0650041	-0.0773324	1.01514	0.667094	0.00347158	0.849118	0.290796	-1.08646	2.44808	0.667094	-0.0795394	2.27607	-0.941017	0.110575	-0.941017	0.137416	0.735195	0.0506778	-1.07302	0.391085	1.46508	0.947503	0.947503	-1.08646	1.2969	-0.995171	-2.53665
PO4	1.66438	0.124748	0.0256126	0.0881209	2.01996	0.505341	0.317764	0.171897	-0.17728	-1.46405	0.221355	1.37091	-1.01818	2.29196	-0.28306	1.57415	-1.82121	0.139311	2.68494	2.01996	1.37091	1.89158	-0.37617	1.51237	1.66438	-0.17728	-0.886102	-1.06253	-0.37617	1.16096	-1.46405	-1.43398	-0.581177	-1.43398	2.35822	0.687267	0.124748	0.505341	0.0256126	2.63097	1.47392	1.47392	-0.886102	4.44188	-0.243682	-1.82121
PO6	1.69957	0.489074	-0.910947	1.21085	2.23579	0.533692	0.488229	1.41839	-0.141868	0.578724	-0.0575621	1.41495	-1.1479	3.48669	0.545543	1.75089	0.719025	0.213089	2.70141	2.23579	1.41495	1.68178	0.722821	3.29621	1.69957	-0.141868	0.533191	-1.21781	0.722821	-1.78504	0.578724	-0.653377	-0.0535056	-0.653377	-0.528701	0.23913	0.489074	0.533692	-0.910947	-1.16419	0.460997	0.460997	0.533191	3.94108	0.0500202	0.719025
PO8	1.72442	-1.14138	-0.044054	1.19699	3.43854	-0.377516	1.17918	1.42069	-0.0258046	1.18782	0.221485	1.43844	-0.529811	3.39094	1.13051	1.96988	0.815277	0.999346	2.75865	3.43854	1.43844	1.69389	-0.468579	3.22352	1.72442	-0.0258046	0.583719	-0.495741	-0.468579	-0.463164	1.18782	-1.44375	0.780772	-1.44375	1.19483	0.615673	-1.14138	-0.377516	-0.044054	0.351943	0.450299	0.450299	0.583719	3.9874	0.622125	0.815277
O1	1.36387	-0.939119	-0.16255	-1.03627	3.41941	1.7114	1.95157	0.523975	-0.446387	-1.00278	0.602837	-0.463295	-0.320903	1.84092	0.288869	2.19348	-1.51369	-1.55446	2.62351	3.41941	-0.463295	2.50037	-1.24712	1.79215	1.36387	-0.446387	-0.352045	-1.20194	-1.24712	-1.78417	-1.00278	0.130085	1.13903	0.130085	-1.70187	-2.16377	-0.939119	1.7114	-0.16255	-1.4685	2.04456	2.04456	-0.352045	1.81094	-0.442658	-1.51369
Oz	1.52592	-2.80407	0.326153	-1.26023	1.8038	-0.564798	0.737422	0.66408	0.00548534	0.822412	0.655779	0.302456	-0.304725	1.83834	0.317591	1.89165	-1.54473	-1.22788	2.6067	1.8038	0.302456	1.87893	-1.36142	1.77939	1.52592	0.00548534	-0.189096	0.249254	-1.36142	0.111212	0.822412	1.08338	2.02259	1.08338	-0.11711	0.952279	-2.80407	-0.564798	0.326153	-0.0349686	1.38221	1.38221	-0.189096	2.48161	-0.195179	-1.54473
O2	1.76083	-3.27079	0.603225	0.61395	2.40482	1.88811	1.1039	0.916945	0.116275	1.0229	0.716202	1.41555	-0.505638	2.31583	1.02744	1.67052	-0.481441	0.0150096	2.77185	2.40482	1.41555	2.4005	1.00736	2.8389	1.76083	0.116275	-0.116452	0.685733	1.00736	-1.33633	1.0229	-1.19597	3.76166	-1.19597	-1.11002	1.62828	-3.27079	1.88811	0.603225	-3.04031	1.54475	1.54475	-0.116452	3.43782	0.22975	-0.481441

## Sheet: No-Think 1200-1350
	S1	S2	S3	S4	S5	S6	S7	S8	S9	S10	S11	S12	S13	S14	S15	S16	S17	S18	S19	S20	S21	S22	S23	S24	S25	S26	S27	S28	S29	S30	S31	S32	S33	S34	S35	S36	S37	S38	S39	S40	S41	S42	S43	S44	S45	S46
Fp1	-2.97715	2.90687	-0.488765	0.64902	-5.90008	-0.987383	-0.117711	-0.422218	-0.317635	-1.8704	-0.824304	0.322025	0.735035	-2.09657	-0.474882	-0.300713	-0.322339	-0.0185772	-3.21275	-5.90008	0.322025	-0.16296	0.09837	0.0622269	-2.97715	-0.317635	0.0333432	1.14558	0.09837	1.97345	-1.8704	-0.833418	1.60023	-0.833418	-1.00739	-2.00769	2.90687	-0.987383	-0.488765	0.446698	-1.17997	-1.17997	0.0333432	-0.863291	0.0883054	-0.322339
Fpz	-3.75262	2.19936	-0.355583	0.855394	-3.7991	-1.32942	-1.51151	-0.470348	-0.996061	-0.284893	-1.11339	-0.491604	0.698623	-1.96851	-0.285343	-0.66703	-0.322284	1.49325	-2.56749	-3.7991	-0.491604	-1.05539	0.234887	-1.22344	-3.75262	-0.996061	0.44886	-0.177052	0.234887	1.84695	-0.284893	0.0663853	1.19769	0.0663853	0.726114	-1.9867	2.19936	-1.32942	-0.355583	1.81609	-2.34518	-2.34518	0.44886	-1.30429	2.05881	-0.322284
Fp2	-2.91526	1.65509	-0.756424	0.889995	3.25217	-2.08124	-1.83791	-0.0464422	-0.355244	-0.225595	-1.14142	0.750239	0.414183	-2.00295	0.558715	-1.16739	0.202452	1.60929	-2.06901	3.25217	0.750239	-0.660151	0.11017	-1.17003	-2.91526	-0.355244	0.555411	-0.849826	0.11017	0.119886	-0.225595	-0.0799104	0.320556	-0.0799104	0.454739	-2.33718	1.65509	-2.08124	-0.756424	2.48318	-1.44727	-1.44727	0.555411	-1.13646	0.90437	0.202452
AF7	-2.18112	0.972463	-0.124955	-0.0673635	2.58588	0.849417	-0.651138	-0.222023	-0.381318	2.2507	-0.458081	-0.202944	-0.370564	-0.860336	0.395502	-0.618652	-0.275614	-2.25395	-2.98501	2.58588	-0.202944	-0.581176	-0.863826	-0.0779101	-2.18112	-0.381318	0.85339	0.648752	-0.863826	0.216652	2.2507	-0.91465	-0.800017	-0.91465	1.28371	0.374969	0.972463	0.849417	-0.124955	-1.16021	1.79791	1.79791	0.85339	-1.35958	-1.76725	-0.275614
AF3	-1.99834	0.284333	-1.02762	1.92984	-2.46458	-0.195663	-1.15513	-0.265191	-0.421412	-1.79347	-0.582178	-0.391268	-0.120576	-0.876526	0.687047	-0.00131339	0.605136	0.342779	-2.06152	-2.46458	-0.391268	-0.855202	-1.90941	-0.630937	-1.99834	-0.421412	0.688254	1.46207	-1.90941	1.06588	-1.79347	-1.94345	1.24105	-1.94345	0.850347	0.279051	0.284333	-0.195663	-1.02762	0.153678	-2.44487	-2.44487	0.688254	-0.830904	1.64893	0.605136
AF4	-1.449	-0.0451082	-2.59648	1.61204	-2.27962	-1.36875	-1.01181	-0.67527	-1.15994	-3.83378	-1.21289	-0.235615	0.15244	-1.71679	1.56066	-0.596168	0.567035	0.243243	-2.45479	-2.27962	-0.235615	-0.740206	-3.99376	-1.29004	-1.449	-1.15994	0.0944458	1.51992	-3.99376	-2.24637	-3.83378	-2.75646	0.627138	-2.75646	-3.23836	-0.296475	-0.0451082	-1.36875	-2.59648	0.458084	-3.99642	-3.99642	0.0944458	-0.704045	2.10398	0.567035
AF8	-1.47027	-0.354947	-0.0212156	0.223907	4.50667	-0.476169	-2.6853	-0.547086	-1.0764	-1.42018	-1.56924	0.693141	-0.654883	-1.86788	-0.427802	-0.65231	0.222808	2.32308	-3.58241	4.50667	0.693141	-1.31676	-1.40338	-1.13885	-1.47027	-1.0764	0.155463	-1.87331	-1.40338	-0.117499	-1.42018	-2.01568	0.972157	-2.01568	-1.29157	-1.15081	-0.354947	-0.476169	-0.0212156	1.43079	-1.90259	-1.90259	0.155463	-1.43428	0.681481	0.222808
F7	-0.352399	0.0379337	0.234132	0.0727421	2.64646	0.630335	-0.718758	0.0986394	-0.812875	-0.874321	-0.149576	-0.130253	-0.168515	-0.134732	0.301981	-0.711078	0.691221	0.19136	-2.76636	2.64646	-0.130253	-1.13271	0.321003	-0.637938	-0.352399	-0.812875	0.17301	4.97001	0.321003	0.357085	-0.874321	0.37545	1.32352	0.37545	0.928103	0.479158	0.0379337	0.630335	0.234132	5.40048	-1.13576	-1.13576	0.17301	-1.50838	-0.658009	0.691221
F5	-0.0725379	1.24655	-0.944009	0.946034	1.00343	-0.264298	-0.96175	-0.438935	0.291272	-0.115321	0.402065	-0.303141	0.343983	-0.346775	0.430465	0.461957	0.848697	1.03991	-2.27668	1.00343	-0.303141	-0.932103	1.44944	-1.54232	-0.0725379	0.291272	0.622543	0.789878	1.44944	-0.146275	-0.115321	-1.52587	-0.372831	-1.52587	0.263315	0.565181	1.24655	-0.264298	-0.944009	-2.13137	1.76997	1.76997	0.622543	-1.12179	0.639752	0.848697
F3	-0.870092	-0.175842	-2.26166	2.33652	-0.321508	-0.853677	-0.686363	-0.263578	0.00625236	-2.35088	-0.385921	0.138291	0.2446	-0.591566	0.801719	0.0470183	0.796343	1.29107	-2.46047	-0.321508	0.138291	-0.998004	-2.33546	-0.709602	-0.870092	0.00625236	0.737018	0.881962	-2.33546	0.0860175	-2.35088	-2.82625	-0.329839	-2.82625	-4.22724	0.169082	-0.175842	-0.853677	-2.26166	-1.78924	-0.701985	-0.701985	0.737018	-0.640374	1.65012	0.796343
F1	-1.53882	-0.837797	-2.98371	2.61223	-2.63002	-0.0785386	-0.31849	-0.640573	-0.504456	-4.85449	-1.0293	-0.685695	0.261352	-0.620998	0.889791	0.104983	0.871288	0.846375	-2.12167	-2.63002	-0.685695	-1.01397	-2.01408	-0.628729	-1.53882	-0.504456	0.703529	0.463091	-2.01408	1.93813	-4.85449	-1.97139	0.457665	-1.97139	-3.93449	-0.630562	-0.837797	-0.0785386	-2.98371	0.577325	-1.82219	-1.82219	0.703529	-0.5882	1.79533	0.871288
Fz	-1.42277	-0.52625	0.115521	2.82813	-1.7825	-1.51591	-0.493279	-0.909445	-0.278177	-0.109328	0.241809	-0.922778	0.260448	-0.886112	1.20279	-0.0219077	0.809544	0.735276	-2.16713	-1.7825	-0.922778	-0.858791	-0.0180707	-0.850505	-1.42277	-0.278177	0.537817	-0.101412	-0.0180707	0.533019	-0.109328	-0.736005	-0.043961	-0.736005	0.0268261	0.316988	-0.52625	-1.51591	0.115521	2.07744	0.0763603	0.0763603	0.537817	-0.540794	2.20265	0.809544
F2	-1.30144	1.31408	-0.0797341	2.74286	-0.876096	0.7211	0.273298	-0.944185	-0.471783	2.6397	-0.912223	-1.23069	0.188094	-1.07382	1.47059	-0.303492	0.754075	0.731954	-2.31282	-0.876096	-1.23069	-0.61496	-0.188999	-1.09337	-1.30144	-0.471783	0.191837	-0.109497	-0.188999	0.917394	2.6397	-0.083348	-1.25278	-0.083348	0.97938	-0.758989	1.31408	0.7211	-0.0797341	-0.758721	1.18396	1.18396	0.191837	-0.603462	1.75763	0.754075
F4	-0.939339	0.290216	-1.9967	1.62061	-2.78201	0.376837	-0.247807	-0.866357	-0.72251	-0.30367	-0.88702	0.207821	0.427167	-1.51643	1.43408	-0.607128	0.778109	0.411329	-2.58498	-2.78201	0.207821	-1.1182	-1.02619	-1.28905	-0.939339	-0.72251	0.138636	-1.82796	-1.02619	0.946278	-0.30367	-2.44104	-1.12289	-2.44104	-2.94322	-0.111951	0.290216	0.376837	-1.9967	-2.6048	1.28763	1.28763	0.138636	-0.631389	2.60467	0.778109
F6	-0.739335	-0.683266	-1.37652	0.88689	-0.87058	-0.35478	-0.422578	-0.627428	-0.815125	-1.82914	-1.1373	0.0615504	0.0652844	-1.47406	0.869259	-0.497711	0.784273	1.73188	-2.74996	-0.87058	0.0615504	-1.06429	0.24364	-1.8391	-0.739335	-0.815125	-0.185544	-1.80038	0.24364	-1.58871	-1.82914	-1.25	-0.416414	-1.25	-3.24676	-1.28037	-0.683266	-0.35478	-1.37652	-0.866265	0.0124645	0.0124645	-0.185544	-0.86815	1.50693	0.784273
F8	-0.0837827	-0.419326	-0.307049	0.0127291	-1.32101	-0.199909	-0.862474	-0.656452	-0.722349	0.660816	-1.29818	0.218986	0.357138	-1.57803	0.186123	-1.15486	0.95618	-0.582447	-2.67041	-1.32101	0.218986	-1.75548	0.169135	-1.36978	-0.0837827	-0.722349	-0.122176	-3.9433	0.169135	-0.668681	0.660816	0.292903	-0.387478	0.292903	-0.910584	0.0737505	-0.419326	-0.199909	-0.307049	-0.624788	0.462333	0.462333	-0.122176	-1.4844	0.562438	0.95618
FT7	1.23615	-0.0266786	0.835125	-0.29401	1.36989	-0.702598	-0.544774	0.295574	-0.376122	0.225358	0.365647	-0.610791	0.248629	0.281369	0.00557017	-0.37213	0.0245276	0.585723	-2.78115	1.36989	-0.610791	-0.87426	-0.0971932	-1.00075	1.23615	-0.376122	-0.0327014	-1.40627	-0.0971932	0.739786	0.225358	0.603753	1.185	0.603753	1.60395	0.734115	-0.0266786	-0.702598	0.835125	2.18461	-0.863061	-0.863061	-0.0327014	-1.17438	-0.375123	0.0245276
FC5	-0.229225	1.19999	-0.467662	0.861138	-2.88422	0.353167	-0.552078	-0.0779857	-0.399241	-0.812724	-0.0591545	-0.651465	0.0164779	0.208999	0.299608	-0.150185	0.861613	1.26611	-2.17933	-2.88422	-0.651465	-0.910024	0.3017	-1.10642	-0.229225	-0.399241	1.2086	0.978932	0.3017	-0.889981	-0.812724	-1.26642	-2.30576	-1.26642	-0.333234	0.336302	1.19999	0.353167	-0.467662	-2.82399	1.94087	1.94087	1.2086	-1.0084	-0.0166074	0.861613
FC3	-0.0357603	-0.477406	-1.64892	1.83193	-1.78003	-0.114628	-1.21106	-0.198665	0.290494	-0.447005	0.696509	-2.23862	0.0907113	-0.563265	0.583315	0.493515	0.829018	1.49422	-1.33153	-1.78003	-2.23862	-0.589119	-3.03352	-1.19032	-0.0357603	0.290494	1.09696	-0.152998	-3.03352	-1.75724	-0.447005	-0.802107	-2.17564	-0.802107	-1.09095	-0.420947	-0.477406	-0.114628	-1.64892	-2.17552	2.94394	2.94394	1.09696	-0.518568	1.12274	0.829018
FC1	-0.642496	-0.44112	-1.14216	2.65358	-2.92728	0.371655	0.0685916	-0.781583	-0.0104196	0.392427	-0.272186	-0.270109	0.0821525	-0.786595	1.02286	0.244447	0.63818	1.10346	-1.71924	-2.92728	-0.270109	-0.314854	-1.0126	-0.840095	-0.642496	-0.0104196	0.865591	-2.99955	-1.0126	-0.698108	0.392427	0.95792	-0.347233	0.95792	-2.1274	0.49459	-0.44112	0.371655	-1.14216	-1.59626	-0.0481683	-0.0481683	0.865591	-0.5007	1.18416	0.63818
FCz	-0.923163	-0.479527	0.375129	3.55669	-2.67909	0.196314	-0.0958798	-1.27458	-0.294345	1.9739	0.0280464	-0.888223	0.127137	-0.814753	1.07148	0.351673	1.0165	0.482136	-2.26596	-2.67909	-0.888223	-0.344451	-0.212375	-0.547443	-0.923163	-0.294345	0.346088	-3.30633	-0.212375	0.100608	1.9739	0.444879	-0.390701	0.444879	-1.54578	0.652484	-0.479527	0.196314	0.375129	-0.458774	-0.791918	-0.791918	0.346088	-0.46679	1.27198	1.0165
FC2	-0.887802	0.0838594	-0.0817197	2.75191	-1.78114	-1.52119	0.337449	-1.14811	-0.166055	-1.59723	0.12525	0.777678	0.241742	-1.76557	1.10466	-0.0072636	0.927417	0.0473054	-1.69525	-1.78114	0.777678	-0.29599	-0.0304027	-0.915261	-0.887802	-0.166055	0.406027	-1.84374	-0.0304027	-1.04639	-1.59723	-0.602377	-1.8609	-0.602377	1.02884	-0.261278	0.0838594	-1.52119	-0.0817197	-2.02703	1.33005	1.33005	0.406027	-0.490934	1.03299	0.927417
FC4	-0.157739	-0.208843	-0.230448	2.02274	-0.900199	-0.185186	-0.01958	-0.932921	-0.618501	-0.0652899	-0.932402	1.05987	0.301729	-2.16765	0.932285	-0.127516	0.324116	0.489278	-1.46757	-0.900199	1.05987	-0.520492	-0.698809	-1.10602	-0.157739	-0.618501	-0.191547	-1.17796	-0.698809	-2.98494	-0.0652899	0.382537	-1.62981	0.382537	0.891938	0.0386752	-0.208843	-0.185186	-0.230448	-2.58876	0.352909	0.352909	-0.191547	-0.770806	1.48141	0.324116
FC6	0.021775	0.158738	-1.05314	1.22795	-0.573039	0.762108	-0.341282	-1.04099	-0.507941	2.5516	-1.5014	1.12992	0.251656	-1.75196	0.789319	-0.60726	0.137822	0.598918	-2.22751	-0.573039	1.12992	-1.25134	-0.861835	-1.75251	0.021775	-0.507941	-0.0874198	-1.25129	-0.861835	-3.49173	2.5516	0.709826	-2.15007	0.709826	-1.35401	-0.603723	0.158738	0.762108	-1.05314	-2.18725	1.11921	1.11921	-0.0874198	-0.876113	0.525967	0.137822
FT8	0.761992	-0.901193	-0.857689	-0.57549	-6.89638	1.46852	-1.2316	-0.552945	-0.998863	1.5157	-0.921888	0.841211	0.879475	-0.797345	0.544026	0.391226	0.390843	0.868082	-2.20446	-6.89638	0.841211	-1.76939	0.671996	-1.68134	0.761992	-0.998863	-0.543515	-3.67068	0.671996	-2.10361	1.5157	1.02409	2.03872	1.02409	-1.0734	1.33943	-0.901193	1.46852	-0.857689	-1.365	0.850745	0.850745	-0.543515	-1.44951	0.308784	0.390843
T7	0.862194	-2.92328	1.91497	-0.52871	4.6711	1.1197	-0.446027	0.389405	-0.20427	1.62421	0.994114	-0.282887	-0.215892	0.859324	0.0548991	-0.143494	0.0967318	0.348145	-4.06098	4.6711	-0.282887	-1.1801	2.25127	-1.14825	0.862194	-0.20427	-0.810215	-0.426519	2.25127	0.461718	1.62421	0.866235	1.41002	0.866235	0.301339	0.550602	-2.92328	1.1197	1.91497	1.44772	-1.79222	-1.79222	-0.810215	-1.13716	0.264369	0.0967318
C5	0.681016	-0.771871	-1.82987	0.118496	3.11582	0.248591	-0.504151	0.531407	-0.207984	2.34221	0.475792	-0.387391	-0.365431	0.306883	0.208009	-0.393265	-1.04875	1.66778	-1.97375	3.11582	-0.387391	-0.193714	0.856959	-1.17028	0.681016	-0.207984	0.921185	-4.10327	0.856959	-2.91816	2.34221	1.6987	-1.8073	1.6987	1.13222	0.258613	-0.771871	0.248591	-1.82987	-1.65315	1.25217	1.25217	0.921185	-0.941803	-0.00487349	-1.04875
C3	0.136426	-2.69119	2.73292	1.33334	-2.31266	1.22326	-0.157097	-0.681266	0.434855	1.05016	0.909507	-0.582589	-0.31482	-0.657699	0.362631	0.269661	-0.119787	0.230929	-1.13194	-2.31266	-0.582589	0.146657	1.07221	-0.492473	0.136426	0.434855	1.28066	-2.75938	1.07221	-0.420502	1.05016	2.1061	-0.230164	2.1061	0.461197	0.776779	-2.69119	1.22326	2.73292	-2.5299	2.20216	2.20216	1.28066	-0.172493	0.499493	-0.119787
C1	-0.0800511	-1.28355	3.12701	1.69382	-3.36042	-0.161672	0.00787099	-0.383962	0.322374	2.18378	-0.160244	-0.8758	-0.360932	-0.905118	0.548416	0.0168285	0.427188	0.12793	-0.774167	-3.36042	-0.8758	0.17288	2.82092	-0.870906	-0.0800511	0.322374	0.837078	-1.42377	2.82092	0.0892678	2.18378	0.459483	0.583962	0.459483	1.01054	1.32158	-1.28355	-0.161672	3.12701	-1.2969	1.49464	1.49464	0.837078	-0.2693	0.586655	0.427188
Cz	-0.439163	1.18928	-0.975205	2.56784	-3.31389	0.755528	-0.385616	-0.922589	0.518558	-0.198139	0.109499	-0.377135	-0.199271	-1.45083	0.402436	0.0766736	0.736465	-0.23847	-0.812881	-3.31389	-0.377135	0.0537699	-0.240328	-0.893359	-0.439163	0.518558	0.158069	-0.038364	-0.240328	-0.0741412	-0.198139	-2.1912	3.36643	-2.1912	-0.311152	0.328763	1.18928	0.755528	-0.975205	-0.960271	1.19504	1.19504	0.158069	-0.320741	0.642383	0.736465
C2	-0.502166	0.320502	-1.1879	2.40049	-3.10551	-1.91801	0.254319	-1.02066	0.406895	-1.13154	0.602125	-0.174306	-0.0603298	-1.83119	0.620093	0.0941851	0.374499	-0.392394	-0.654734	-3.10551	-0.174306	-0.0877463	-1.13638	-0.242867	-0.502166	0.406895	0.359803	3.91453	-1.13638	-0.182061	-1.13154	-2.43944	0.879215	-2.43944	-0.476505	-0.11647	0.320502	-1.91801	-1.1879	0.272046	-2.18015	-2.18015	0.359803	0.100881	0.487963	0.374499
C4	-0.317005	1.91596	-0.730015	1.888	-0.95006	-1.14293	-0.126603	-0.974889	0.3848	-1.19546	0.279871	0.540823	0.26295	-2.14052	0.501654	-0.0275043	0.232806	-0.265317	-1.12425	-0.95006	0.540823	-0.153658	-2.88438	-0.836728	-0.317005	0.3848	0.317257	0.258157	-2.88438	-0.45186	-1.19546	-2.32626	1.10006	-2.32626	-0.475893	-0.432196	1.91596	-1.14293	-0.730015	3.08644	0.0144253	0.0144253	0.317257	0.0208178	0.139928	0.232806
C6	0.469057	1.60936	-1.6739	0.642523	-1.76835	0.491396	-0.621885	-0.292157	0.0093398	0.920022	-0.517138	1.13341	0.255584	-1.76176	0.368203	-0.219602	-0.153672	-0.0916832	-2.42681	-1.76835	1.13341	-0.747551	-1.11618	-0.962742	0.469057	0.0093398	-0.0219452	-0.611209	-1.11618	1.09488	0.920022	-0.806208	1.47675	-0.806208	0.624705	-0.244505	1.60936	0.491396	-1.6739	2.98842	-1.40463	-1.40463	-0.0219452	-0.294265	0.156544	-0.153672
T8	0.762865	0.736609	-0.455504	-0.00897913	1.18476	0.683761	-0.637063	-0.560609	-0.266117	-0.246236	-0.383152	0.124206	0.885777	-0.379353	0.153979	0.42841	0.483884	-0.526828	-1.74272	1.18476	0.124206	-1.25405	-0.948193	-0.864881	0.762865	-0.266117	-0.945113	-2.91365	-0.948193	0.816109	-0.246236	-2.3467	0.430182	-2.3467	1.73962	0.745538	0.736609	0.683761	-0.455504	-1.49001	2.42251	2.42251	-0.945113	-1.36319	0.159257	0.483884
TP7	1.50036	0.581479	-2.18073	-1.02522	6.52963	-0.794209	0.325779	0.590034	0.467982	-3.96644	0.99062	-0.434684	-0.0901962	3.17024	0.126115	0.51245	-0.120276	-0.541455	-3.30197	6.52963	-0.434684	0.592497	-2.09531	0.484083	1.50036	0.467982	-0.0251628	1.71747	-2.09531	1.06446	-3.96644	-2.15321	0.170835	-2.15321	-1.27191	0.165656	0.581479	-0.794209	-2.18073	0.10705	-1.32042	-1.32042	-0.0251628	-0.240558	0.259913	-0.120276
CP5	0.637736	0.111224	-1.23288	-0.762605	1.93758	-0.00132835	-0.299105	0.484483	-0.499376	-1.5277	0.9059	-0.0205831	-0.40669	1.54365	0.149114	0.336111	-0.971017	-0.246839	-2.00027	1.93758	-0.0205831	0.808291	-2.34886	0.212473	0.637736	-0.499376	1.20537	0.367773	-2.34886	0.584817	-1.5277	-2.26195	0.855796	-2.26195	-1.47901	-1.56176	0.111224	-0.00132835	-1.23288	1.43262	-1.60032	-1.60032	1.20537	0.263816	0.0412341	-0.971017
CP3	0.6666	-0.0475957	-0.261896	0.68917	-2.24596	0.0507376	-0.260623	0.382483	0.816229	0.133691	0.767475	0.247656	-0.440151	-0.260811	0.118267	-0.0673044	-1.2784	-0.105416	-0.442366	-2.24596	0.247656	0.994857	-1.42425	-0.385333	0.6666	0.816229	1.43805	-2.11265	-1.42425	0.743999	0.133691	-2.00188	2.14687	-2.00188	-0.426033	0.369937	-0.0475957	0.0507376	-0.261896	1.66273	-0.955441	-0.955441	1.43805	0.520963	0.145861	-1.2784
CP1	0.0909377	0.0581153	-1.06608	0.778137	-3.21435	-0.637938	0.0254042	0.0633317	0.515154	-0.282536	0.745199	-0.139776	-0.370761	-1.42336	0.0419421	0.0763632	-0.218971	-0.417151	0.157372	-3.21435	-0.139776	1.05004	-1.55989	-0.148901	0.0909377	0.515154	0.653262	2.12945	-1.55989	1.47805	-0.282536	-2.83472	-0.443178	-2.83472	-1.01036	-0.789137	0.0581153	-0.637938	-1.06608	-1.87698	-2.18374	-2.18374	0.653262	0.700599	-0.0112619	-0.218971
CP2	0.196106	-1.74907	-2.33184	1.57945	-3.14276	-0.621631	0.00445788	-0.174808	0.531153	-1.56885	0.290947	0.411032	0.110576	-1.96908	-0.140399	0.085806	-0.277944	-0.479973	-0.0892155	-3.14276	0.411032	0.560582	-3.54238	-0.558066	0.196106	0.531153	0.123807	2.61699	-3.54238	-0.773386	-1.56885	-3.16095	-0.291705	-3.16095	-3.49118	-0.946879	-1.74907	-0.621631	-2.33184	-0.573675	-1.94032	-1.94032	0.123807	0.816946	-0.277723	-0.277944
CP4	0.382141	-0.183964	-1.3527	2.05881	-2.41585	-1.42894	0.314671	-0.563928	0.22523	-0.237778	0.108461	0.991149	0.0131105	-1.79188	0.00858629	0.102601	-0.44262	-1.06003	-0.59214	-2.41585	0.991149	0.416129	-0.0642162	-0.265472	0.382141	0.22523	0.407444	-1.50065	-0.0642162	1.07568	-0.237778	-1.92972	0.431262	-1.92972	-0.962729	-1.00129	-0.183964	-1.42894	-1.3527	0.590146	-0.87706	-0.87706	0.407444	1.16773	-0.245958	-0.44262
CP6	0.82385	1.03057	-0.920191	0.950824	-0.354433	-0.536622	-0.120686	0.143673	0.628749	1.37854	0.49726	1.00846	0.179756	0.0428917	0.252684	0.15611	-0.255848	-1.15327	-2.01718	-0.354433	1.00846	0.368411	0.842897	0.248861	0.82385	0.628749	0.113417	1.5609	0.842897	0.79922	1.37854	-1.75642	-0.592719	-1.75642	1.55847	0.307858	1.03057	-0.536622	-0.920191	-2.87329	0.473131	0.473131	0.113417	0.977207	-0.134356	-0.255848
TP8	1.22365	-0.65468	-2.03654	-0.888961	0.832046	-0.69084	0.512222	-0.350218	0.35547	-0.776446	0.626847	0.614257	0.297336	1.08575	0.276144	0.588424	0.111537	0.476364	-2.55825	0.832046	0.614257	-0.243733	-0.940446	0.29739	1.22365	0.35547	-0.675913	0.386307	-0.940446	0.0300403	-0.776446	-1.96849	-1.0684	-1.96849	-1.85359	-0.64899	-0.65468	-0.69084	-2.03654	-2.93966	1.16239	1.16239	-0.675913	0.0143699	0.284369	0.111537
P7	0.975748	-1.26708	-0.941268	-2.12491	3.10584	-0.0940722	1.77296	0.861716	0.637499	-0.0532417	1.02703	-0.308695	-0.395984	5.3368	0.042041	1.21783	0.126279	-0.624843	-1.99538	3.10584	-0.308695	1.46636	-1.49863	1.88142	0.975748	0.637499	0.282894	-2.68677	-1.49863	-0.337209	-0.0532417	-0.752587	-0.582205	-0.752587	-3.12075	0.395538	-1.26708	-0.0940722	-0.941268	-0.796184	-0.490218	-0.490218	0.282894	1.25158	-0.140389	0.126279
P5	0.925031	-0.233747	0.93219	-1.29691	1.85372	1.51693	0.799473	0.965845	0.316569	1.16361	1.16755	0.550113	-0.759234	3.30861	-0.587093	0.218866	-1.1913	-0.382643	-1.0991	1.85372	0.550113	1.80685	0.951116	1.78798	0.925031	0.316569	0.20918	-1.28826	0.951116	1.90229	1.16361	1.59833	0.313903	1.59833	-0.920756	0.465815	-0.233747	1.51693	0.93219	0.60728	-0.289813	-0.289813	0.20918	2.10014	-0.399225	-1.1913
P3	0.789554	-0.258846	-1.19084	-0.168197	-1.89593	-0.0168924	0.387204	0.891012	0.855199	0.297486	0.601103	0.581659	-0.51854	0.71551	-0.512176	0.0926021	-1.12161	-0.810343	-0.0844591	-1.89593	0.581659	1.49081	-0.638326	0.701463	0.789554	0.855199	0.79304	-0.218962	-0.638326	-1.05471	0.297486	0.330857	-1.7761	0.330857	-0.0869033	-0.482164	-0.258846	-0.0168924	-1.19084	-2.24308	2.10674	2.10674	0.79304	1.69556	-0.76739	-1.12161
P1	0.499797	-0.796097	-0.277929	0.108699	-3.07529	0.282567	0.500505	0.100441	0.918361	0.977622	0.495704	-0.190064	-0.663692	-1.17783	-0.584909	0.563942	-1.33371	-0.768954	0.39332	-3.07529	-0.190064	1.47315	-0.338999	0.655872	0.499797	0.918361	0.53285	-3.91257	-0.338999	-0.010652	0.977622	0.774262	-0.86131	0.774262	-0.679178	-0.0686859	-0.796097	0.282567	-0.277929	-1.2662	-0.547737	-0.547737	0.53285	1.56398	-0.822882	-1.33371
Pz	0.507924	-0.326213	-0.0921966	0.842726	-3.63217	0.571021	0.0563836	0.407154	0.962313	1.22506	0.219215	0.631546	-0.314663	-1.79426	-0.652822	0.0349854	-0.886107	-0.514821	0.744123	-3.63217	0.631546	1.07477	0.913948	0.310144	0.507924	0.962313	0.162037	-2.23405	0.913948	-2.22532	1.22506	-0.196875	-1.72115	-0.196875	-0.4004	-0.114416	-0.326213	0.571021	-0.0921966	-2.08633	-1.03364	-1.03364	0.162037	1.88059	-1.30567	-0.886107
P2	1.19707	-0.513263	-1.13949	1.47938	-3.48813	0.163941	0.0349512	0.16102	0.918632	1.1608	-0.0321192	0.615969	-0.477827	-1.87915	-0.472798	0.253031	-1.06382	-0.432667	0.3643	-3.48813	0.615969	0.993582	-0.298234	0.272122	1.19707	0.918632	0.0219666	-1.31089	-0.298234	-2.92539	1.1608	1.64295	-1.69694	1.64295	0.922543	-0.0666938	-0.513263	0.163941	-1.13949	-2.64064	0.266791	0.266791	0.0219666	2.72941	-0.829211	-1.06382
P4	1.19051	-0.842735	-1.24276	2.5367	-3.33846	0.843746	0.0801831	0.0914657	0.662995	1.63966	0.293275	0.991632	-0.569018	-0.935676	-0.581773	0.136711	-0.797117	-0.27004	-0.402566	-3.33846	0.991632	1.58754	0.0687371	0.384161	1.19051	0.662995	0.0568775	-6.25594	0.0687371	-1.55571	1.63966	1.0702	-1.68957	1.0702	-1.04165	1.36635	-0.842735	0.843746	-1.24276	-1.37919	-0.341076	-0.341076	0.0568775	4.1557	-1.32347	-0.797117
P6	1.45931	-1.92754	1.69086	1.50196	-2.70724	0.426105	0.745258	0.966185	0.719158	1.37504	0.724645	0.946572	-0.246646	0.812164	-0.192924	0.190757	-0.355086	-0.36942	-1.56054	-2.70724	0.946572	1.55963	2.13021	1.69166	1.45931	0.719158	-0.0949649	-3.54517	2.13021	-0.271986	1.37504	0.332544	0.0992816	0.332544	0.28065	-0.35981	-1.92754	0.426105	1.69086	-1.33535	0.815436	0.815436	-0.0949649	3.81054	-0.858679	-0.355086
P8	1.34574	-1.48789	1.57334	-0.144756	1.02513	0.215356	0.804954	1.38791	1.01692	0.36214	0.969386	0.895479	0.426124	1.54825	0.803155	0.535371	0.694798	0.504879	-2.72628	1.02513	0.895479	1.44235	-0.878205	2.59027	1.34574	1.01692	-0.272199	-4.04118	-0.878205	-2.0316	0.36214	0.993187	0.092388	0.993187	0.394364	-2.69975	-1.48789	0.215356	1.57334	-2.51486	1.7231	1.7231	-0.272199	1.84495	-0.0761055	0.694798
PO7	1.10726	-1.63509	0.48644	-2.23732	1.13376	0.282794	2.31024	0.94933	0.633546	0.391931	1.46464	-0.522255	-0.710476	4.94586	-1.13417	1.52725	-0.833044	-0.344191	-1.37279	1.13376	-0.522255	2.14256	-0.845967	2.18197	1.10726	0.633546	0.200655	-4.1773	-0.845967	-2.10997	0.391931	1.2897	0.0525329	1.2897	0.473891	-0.0630796	-1.63509	0.282794	0.48644	-2.52851	1.05461	1.05461	0.200655	1.53076	-1.1028	-0.833044
PO5	1.13198	-2.1795	1.02536	-1.76688	1.05577	0.0787608	1.2632	0.995752	0.626639	2.2558	0.655384	-0.48135	-0.625838	3.44285	-1.08748	1.55222	-2.25303	-0.1064	-1.31076	1.05577	-0.48135	2.19318	0.708304	2.21869	1.13198	0.626639	0.145082	-2.92617	0.708304	0.183533	2.2558	1.08818	0.53927	1.08818	0.762865	-0.865952	-2.1795	0.0787608	1.02536	-1.32707	1.39078	1.39078	0.145082	2.18352	-1.22404	-2.25303
PO3	1.14633	-2.12507	1.41357	-0.680006	0.862064	0.555567	0.98351	0.884435	0.636697	2.26123	0.818994	-0.472042	-0.625157	0.764127	-0.893088	1.43676	-2.2163	-0.327172	-1.1534	0.862064	-0.472042	2.18798	3.15253	1.19803	1.14633	0.636697	0.155662	-2.88872	3.15253	0.575683	2.26123	0.999491	0.558243	0.999491	0.826992	0.660207	-2.12507	0.555567	1.41357	-1.30627	0.926151	0.926151	0.155662	2.22178	-1.92868	-2.2163
POz	0.930212	1.1418	-0.296401	-0.491133	-3.8452	0.640665	0.0669034	1.2781	1.07999	2.43705	-0.149477	-0.187691	-0.854085	-0.981144	-1.11778	-0.231974	-2.01641	-0.297573	-0.0842935	-3.8452	-0.187691	1.08013	0.00989026	0.326905	0.930212	1.07999	0.274506	5.77061	0.00989026	0.398098	2.43705	-0.691575	-1.4248	-0.691575	0.79188	-1.62858	1.1418	0.640665	-0.296401	-1.3963	1.59237	1.59237	0.274506	2.78363	-1.61518	-2.01641
PO4	1.18954	-0.45623	-0.30173	1.98704	-2.39104	0.606684	0.364317	1.3734	0.687754	-1.34124	-0.124156	0.183933	-0.543408	-0.233211	-1.11415	-0.298359	-0.849586	-0.178933	-1.53908	-2.39104	0.183933	1.67693	-0.262447	1.17891	1.18954	0.687754	0.128034	3.81621	-0.262447	1.17536	-1.34124	0.227213	-0.00492231	0.227213	0.461358	0.505527	-0.45623	0.606684	-0.30173	2.87534	-0.503949	-0.503949	0.128034	4.92198	-1.6586	-0.849586
PO6	1.23219	2.26974	-0.0568441	1.47675	-2.23157	0.0122614	0.709294	1.14671	0.658946	-1.32471	0.150105	0.287533	-0.611035	0.964644	-1.17136	-0.26735	-0.178637	-0.129756	-1.53157	-2.23157	0.287533	1.5731	-0.291424	2.48801	1.23219	0.658946	-0.58117	1.52082	-0.291424	-0.994798	-1.32471	-0.149828	-2.19497	-0.149828	1.6569	-0.302819	2.26974	0.0122614	-0.0568441	-0.819556	1.19281	1.19281	-0.58117	3.31209	-1.85181	-0.178637
PO8	1.31424	0.0728927	0.970786	-0.39918	-0.605675	-0.215873	0.849126	0.983583	0.448931	2.6677	-0.238533	0.203951	-0.54265	1.06389	-0.420843	0.0478106	-0.173006	0.358418	-1.51632	-0.605675	0.203951	1.58289	0.53883	2.65103	1.31424	0.448931	-0.646651	-0.404276	0.53883	0.647686	2.6677	1.46981	0.934831	1.46981	-0.175587	0.978555	0.0728927	-0.215873	0.970786	1.47484	-1.86699	-1.86699	-0.646651	3.26615	-1.01094	-0.173006
O1	1.01416	-1.58654	1.55873	-2.16193	2.41784	0.217419	1.55208	0.989412	0.34187	-1.10145	0.416229	-0.548557	-0.637324	2.04941	-1.78737	0.90691	-2.06805	-0.671702	-1.19674	2.41784	-0.548557	1.61732	1.41136	1.48149	1.01416	0.34187	-0.376948	-3.58655	1.41136	-2.09986	-1.10145	1.00436	-0.408085	1.00436	0.462525	0.217318	-1.58654	0.217419	1.55873	-2.48235	1.87028	1.87028	-0.376948	1.73061	-1.21186	-2.06805
Oz	1.12421	-2.13975	2.04847	-1.2633	-2.75061	0.1017	0.414549	0.762982	0.568372	0.83914	-0.0604483	0.156684	-0.587629	0.708015	-1.42308	-0.384819	-2.32944	-0.750156	-1.65617	-2.75061	0.156684	1.21231	1.95352	1.52217	1.12421	0.568372	-0.608335	-2.82496	1.95352	0.55809	0.83914	0.984761	-0.059901	0.984761	0.840474	0.756953	-2.13975	0.1017	2.04847	-1.2746	0.993235	0.993235	-0.608335	1.83886	-1.32563	-2.32944
O2	1.2052	-0.870915	3.04321	-1.23205	-2.2846	0.208338	1.10874	0.839796	0.0805644	1.69477	-0.132511	-0.466637	-0.543319	0.525984	-1.06586	-0.535161	-1.07349	-0.669318	-1.75522	-2.2846	-0.466637	1.63628	1.94356	1.39014	1.2052	0.0805644	-0.954535	-3.83483	1.94356	0.234358	1.69477	2.45618	1.21043	2.45618	1.53826	0.530486	-0.870915	0.208338	3.04321	1.07011	2.0073	2.0073	-0.954535	2.6396	-1.14654	-1.07349

## Sheet: Think 1200-1350
	S1	S2	S3	S4	S5	S6	S7	S8	S9	S10	S11	S12	S13	S14	S15	S16	S17	S18	S19	S20	S21	S22	S23	S24	S25	S26	S27	S28	S29	S30	S31	S32	S33	S34	S35	S36	S37	S38	S39	S40	S41	S42	S43	S44	S45	S46
Fp1	0.212351	4.43518	-3.57762	0.0422305	-1.38311	-0.908408	-0.480706	-1.064	0.221891	-1.13887	-0.02206	-2.44572	1.19619	-1.22817	-0.899871	-1.29391	-0.240793	-0.179512	-1.41473	-1.38311	-2.44572	-0.911959	-1.3709	-0.881498	0.212351	0.221891	-0.169906	0.124858	-1.3709	-1.68994	-1.13887	0.529545	-2.73745	0.529545	1.44076	-3.53795	4.43518	-0.908408	-3.57762	-0.726557	-3.15656	-3.15656	-0.169906	-1.98955	-0.0429485	-0.240793
Fpz	0.464331	2.04973	-0.0214721	-0.257393	-3.11079	1.05633	-1.27384	-1.12363	-0.137606	-1.02002	-0.0220025	-1.38019	1.33565	-1.4067	-0.13479	-1.53517	-0.627524	-1.99567	-1.05402	-3.11079	-1.38019	-0.586576	0.720719	-0.599217	0.464331	-0.137606	0.0924984	-0.766772	0.720719	-1.8801	-1.02002	-0.134957	-2.2199	-0.134957	-1.30952	3.36854	2.04973	1.05633	-0.0214721	-0.97033	-3.18908	-3.18908	0.0924984	-1.67086	1.39718	-0.627524
Fp2	0.386362	2.17049	1.89401	-0.50845	-1.35274	0.681119	-0.722971	-0.763417	-0.0775333	-0.824212	-0.551413	-0.540052	1.16699	-1.36944	-0.118315	-1.53589	-0.173232	-0.961177	-0.794159	-1.35274	-0.540052	-0.573532	-0.22975	-0.478391	0.386362	-0.0775333	0.464932	0.257077	-0.22975	-0.920391	-0.824212	0.605153	-1.6098	0.605153	-1.68956	-0.188917	2.17049	0.681119	1.89401	-1.27544	-1.59042	-1.59042	0.464932	-1.44343	0.356187	-0.173232
AF7	-0.245421	1.53136	0.571525	0.333804	1.60608	-0.997985	-1.61538	-1.15916	-0.0423898	-0.0807227	0.289644	-2.90303	1.14853	-0.94399	-1.35473	-2.67039	0.136441	1.31758	0.520941	1.60608	-2.90303	-1.62098	-0.350249	-0.51393	-0.245421	-0.0423898	-0.3562	0.640207	-0.350249	3.26003	-0.0807227	-1.58619	-2.60151	-1.58619	0.576762	2.42235	1.53136	-0.997985	0.571525	-0.382961	0.66322	0.66322	-0.3562	-1.20043	-3.76548	0.136441
AF3	0.128159	0.485344	-1.08564	1.1085	-2.87064	-2.05522	-0.872897	-1.25966	-0.647474	-0.210806	0.0185499	-2.52225	-0.337056	-0.272711	-0.743485	-1.19484	0.474764	1.12064	-0.173631	-2.87064	-2.52225	-0.134681	-0.268097	0.0670748	0.128159	-0.647474	0.725677	-0.68159	-0.268097	-0.146619	-0.210806	0.288794	-0.933705	0.288794	-0.487543	0.819358	0.485344	-2.05522	-1.08564	-1.80385	-4.84789	-4.84789	0.725677	-1.70099	0.463664	0.474764
AF4	-0.0654974	1.9187	0.401809	0.442759	-2.82291	-1.21596	-0.692722	-0.923623	0.453358	-1.25056	-0.33015	-2.45434	0.533817	-0.981564	-0.713262	-1.08931	0.410652	1.24293	0.203319	-2.82291	-2.45434	-0.370081	0.159168	-0.196369	-0.0654974	0.453358	0.310252	-1.17722	0.159168	-1.4446	-1.25056	-0.331221	-1.08466	-0.331221	-0.509771	1.64051	1.9187	-1.21596	0.401809	-0.225779	-2.67203	-2.67203	0.310252	-0.901017	1.50741	0.410652
AF8	-1.19481	0.226386	0.934197	0.148414	1.09429	0.504543	-1.27483	-1.1356	-0.397284	-0.243176	-1.41031	-1.40361	1.11674	-1.08582	-0.825596	-1.83603	0.680807	-2.21483	-1.42651	1.09429	-1.40361	-1.17444	-0.224574	-0.973465	-1.19481	-0.397284	0.336197	-2.71329	-0.224574	-1.64261	-0.243176	-0.376262	0.181319	-0.376262	0.35928	-0.0729271	0.226386	0.504543	0.934197	-1.15103	-2.38139	-2.38139	0.336197	-0.997451	0.365543	0.680807
F7	-0.882978	1.24284	-0.517706	-0.233522	-1.76214	-0.448131	-1.40091	-1.02787	-0.336747	-2.9327	1.10849	-0.138516	0.44998	-0.273365	-0.00574708	-2.37544	0.861226	0.444472	0.666127	-1.76214	-0.138516	-1.20747	0.0618056	-0.597131	-0.882978	-0.336747	-0.926579	5.07645	0.0618056	0.231526	-2.9327	-0.743477	-2.98951	-0.743477	2.26764	0.753546	1.24284	-0.448131	-0.517706	1.3871	0.397388	0.397388	-0.926579	-1.6424	-0.943724	0.861226
F5	0.205768	1.2335	-0.32206	0.965391	-1.44111	-0.371113	-1.1598	-1.46762	-0.110264	3.56535	0.843547	-1.81516	0.945978	-0.521581	-0.346224	-1.21465	0.194805	-2.49027	0.270427	-1.44111	-1.81516	-0.533752	0.409634	-0.676167	0.205768	-0.110264	0.643306	5.24828	0.409634	-0.774872	3.56535	0.0438673	0.648927	0.0438673	0.575176	0.156177	1.2335	-0.371113	-0.32206	0.0487822	0.193625	0.193625	0.643306	-1.6664	0.243404	0.194805
F3	-0.294497	1.68111	0.0708223	1.71692	-1.83317	1.00422	-0.800411	-1.45536	0.762368	-0.200438	0.037096	-1.60948	-0.126493	0.199563	-0.62064	-0.893462	0.760836	0.0688826	0.191547	-1.83317	-1.60948	-0.219771	1.58294	-0.179972	-0.294497	0.762368	0.68949	0.126974	1.58294	-0.972242	-0.200438	0.14858	0.279401	0.14858	0.800192	1.24772	1.68111	1.00422	0.0708223	1.16172	-0.826939	-0.826939	0.68949	-1.61159	1.07038	0.760836
F1	-0.443262	1.35966	2.52804	2.16662	-2.21065	1.95485	-0.763251	-1.46911	0.32825	2.64029	0.949997	-0.691522	-0.173925	-0.216964	-0.437615	-0.965641	0.568144	1.0467	0.351834	-2.21065	-0.691522	-0.273469	0.766835	0.571717	-0.443262	0.32825	0.730937	-1.0011	0.766835	-0.0898561	2.64029	0.769048	-0.125929	0.769048	-1.17072	1.41573	1.35966	1.95485	2.52804	-0.34744	-0.613442	-0.613442	0.730937	-1.53866	1.43103	0.568144
Fz	-0.180314	0.928968	0.79707	2.52506	-1.15569	-0.0923767	-0.902135	-1.25656	0.152614	2.81983	0.168854	0.660481	-0.379612	-0.466359	-0.834558	-1.03211	0.730855	1.29263	0.439809	-1.15569	0.660481	0.29988	0.776547	0.11513	-0.180314	0.152614	0.933485	-0.205201	0.776547	0.438767	2.81983	-0.578631	-1.13722	-0.578631	2.36898	1.08905	0.928968	-0.0923767	0.79707	1.53238	-3.0923	-3.0923	0.933485	-1.23735	1.50469	0.730855
F2	-0.52979	1.12963	-1.45121	1.91809	-1.9007	-0.187323	-0.771894	-0.981809	0.233635	-1.79928	-0.0787823	0.104202	-0.568042	-0.833495	-0.967234	-0.448524	0.863684	1.21864	0.300976	-1.9007	0.104202	0.126781	1.15136	-0.0697958	-0.52979	0.233635	0.744164	0.412906	1.15136	1.18671	-1.79928	-1.11471	0.0752413	-1.11471	0.0206376	1.12988	1.12963	-0.187323	-1.45121	-0.704028	-1.48368	-1.48368	0.744164	-0.96229	1.27175	0.863684
F4	-0.523394	2.80378	-0.177589	0.725722	-2.43598	-0.61817	-0.94202	-0.883181	-0.176277	1.23863	0.094725	-1.24523	-0.107309	-0.604724	-0.63852	-0.793878	1.01814	0.454399	0.350079	-2.43598	-1.24523	-0.324156	-0.399765	-0.130354	-0.523394	-0.176277	0.750887	-0.396598	-0.399765	0.956021	1.23863	-0.161756	1.62671	-0.161756	-0.319601	0.398281	2.80378	-0.61817	-0.177589	1.19133	-0.367248	-0.367248	0.750887	-0.773405	1.42347	1.01814
F6	-0.862655	2.38269	0.240977	-0.349264	-3.02543	1.55633	-1.42373	-0.804271	-0.337	-0.325509	-0.9635	-3.59172	-1.61043	-0.38648	-1.19216	-1.69405	0.983842	-0.998191	-0.164096	-3.02543	-3.59172	-0.736818	1.75939	-0.277142	-0.862655	-0.337	0.13964	-1.27461	1.75939	-0.712546	-0.325509	1.26978	0.263771	1.26978	-1.81978	0.882256	2.38269	1.55633	0.240977	1.22908	-0.631562	-0.631562	0.13964	-0.890222	0.977937	0.983842
F8	-0.362288	0.192792	0.669428	-0.821478	-2.17779	1.22148	-1.51922	-0.721367	-0.293378	2.26593	-1.42927	-0.246223	-0.504258	-1.25873	-0.658112	-0.937	1.09409	1.06724	-1.16451	-2.17779	-0.246223	-1.28229	0.588273	-0.760637	-0.362288	-0.293378	0.0301131	-2.06177	0.588273	0.606022	2.26593	1.76894	0.686252	1.76894	0.366312	0.917862	0.192792	1.22148	0.669428	1.31151	0.362282	0.362282	0.0301131	-0.52423	0.67566	1.09409
FT7	-0.596072	-1.10108	1.77289	-0.729515	-2.46833	0.473007	-1.28962	-0.605245	-0.943097	0.822956	1.13409	0.100533	-0.0714691	-0.643761	-0.322755	-1.55575	0.16988	-0.826744	0.248783	-2.46833	0.100533	-1.47402	-0.287002	-1.85602	-0.596072	-0.943097	-0.661178	-6.85297	-0.287002	1.2664	0.822956	-1.42807	-0.705974	-1.42807	2.9972	1.57148	-1.10108	0.473007	1.77289	2.68809	-3.7594	-3.7594	-0.661178	-1.66739	-0.398526	0.16988
FC5	-1.01547	0.104569	-0.568772	0.0981373	-3.63722	-1.76054	-1.09349	-0.808829	-0.371932	3.30068	0.996097	-0.884669	-0.0530683	-0.190369	-0.651917	-1.55663	0.259146	-0.234912	0.680097	-3.63722	-0.884669	-0.687846	-0.959151	-0.861152	-1.01547	-0.371932	0.0178535	-0.888788	-0.959151	-0.488698	3.30068	-0.263937	0.49582	-0.263937	-0.449998	-0.0563861	0.104569	-1.76054	-0.568772	-0.423842	1.23428	1.23428	0.0178535	-1.47158	0.559562	0.259146
FC3	-0.925394	2.34975	-0.00416335	1.56957	-1.83632	0.366828	-1.39671	-1.2249	0.364589	2.26314	1.01662	-0.0345971	0.0816282	-0.263643	-0.756597	-1.34923	0.277542	1.06745	0.327785	-1.83632	-0.0345971	-0.0548398	2.2824	-0.250226	-0.925394	0.364589	0.447135	-1.82614	2.2824	-0.0420863	2.26314	1.68038	3.19147	1.68038	-1.12571	0.613107	2.34975	0.366828	-0.00416335	0.788703	0.637867	0.637867	0.447135	-1.74419	0.547451	0.277542
FC1	-0.821121	1.55176	0.0406865	2.2583	-1.94774	1.56154	-0.582027	-1.19747	0.310094	2.80223	0.743728	-1.1476	-0.506487	-0.144495	-0.783682	-0.870808	0.217154	0.603308	0.341558	-1.94774	-1.1476	0.00286222	1.76041	-0.451562	-0.821121	0.310094	0.397629	-0.215394	1.76041	0.389011	2.80223	3.16893	0.884249	3.16893	-0.643942	0.92323	1.55176	1.56154	0.0406865	1.02969	-0.290249	-0.290249	0.397629	-1.7119	0.872643	0.217154
FCz	-0.693046	-2.12313	0.17385	1.9505	-0.382685	1.13688	-0.356593	-1.3129	0.541504	1.42001	0.0164443	-0.574694	-0.413335	-0.813781	-1.11458	-0.717723	0.383916	1.08034	0.360128	-0.382685	-0.574694	0.173224	1.02431	-0.529563	-0.693046	0.541504	0.475846	-1.64434	1.02431	0.682484	1.42001	-0.751623	1.11525	-0.751623	1.46231	0.535094	-2.12313	1.13688	0.17385	0.863927	0.319545	0.319545	0.475846	-1.6274	0.838911	0.383916
FC2	-0.781086	-0.962597	-1.1574	1.58076	-0.681666	0.21693	-0.487757	-0.735102	-0.0742316	-0.898361	-0.170976	-0.34348	-0.381311	-0.812832	-1.0751	-0.892529	0.313264	0.615939	0.54888	-0.681666	-0.34348	0.074846	0.547704	-0.656969	-0.781086	-0.0742316	0.0745011	1.0555	0.547704	-2.31351	-0.898361	-1.01959	1.43926	-1.01959	-2.73842	-1.19113	-0.962597	0.21693	-1.1574	-1.9048	0.665131	0.665131	0.0745011	-1.33563	0.769693	0.313264
FC4	-0.748192	0.962203	0.0817164	0.744357	-1.19312	0.112584	-0.558833	-0.392544	-0.0957305	1.42957	-1.52822	0.172828	-0.841306	-0.490134	-0.953258	-0.634474	0.290846	-0.146048	0.328592	-1.19312	0.172828	-0.160176	-1.25874	-0.654822	-0.748192	-0.0957305	0.331113	-1.71294	-1.25874	-0.588039	1.42957	4.33113	2.58384	4.33113	-0.368947	0.0239308	0.962203	0.112584	0.0817164	-1.00161	1.84977	1.84977	0.331113	-0.871742	0.578814	0.290846
FC6	-0.615599	-0.146487	-0.256813	-0.811367	-3.02848	1.05257	-1.20735	-0.0179536	0.141287	2.08042	-1.60373	1.71813	-0.529386	-0.665295	-0.78317	-0.441078	0.580506	-0.217083	-0.136956	-3.02848	1.71813	-1.10082	0.36819	-0.893867	-0.615599	0.141287	0.291471	-1.46719	0.36819	-0.441396	2.08042	3.27137	3.26613	3.27137	1.47629	2.03745	-0.146487	1.05257	-0.256813	-0.0749527	1.25653	1.25653	0.291471	-0.891566	0.580934	0.580506
FT8	-0.660905	-1.72831	0.620786	-0.949387	-3.82957	0.99964	-1.54815	-0.919747	-0.854193	2.56206	-1.44713	0.729968	-0.00237659	-0.283124	-0.8936	0.330173	0.308548	-0.061488	-1.16307	-3.82957	0.729968	-1.71438	0.342084	-1.15796	-0.660905	-0.854193	-0.316161	-0.229158	0.342084	0.681558	2.56206	1.65613	1.7634	1.65613	-0.0572395	0.883058	-1.72831	0.99964	0.620786	0.336508	0.850827	0.850827	-0.316161	-0.967509	0.737162	0.308548
T7	-0.620205	-5.38576	0.627652	-1.22449	-1.21043	-0.947938	-0.754628	0.116833	-0.665455	-0.120499	0.809645	-2.53908	0.429867	-2.51416	0.076952	-0.778217	-0.69325	-1.74103	-0.572034	-1.21043	-2.53908	-1.66923	-1.93316	-1.58526	-0.620205	-0.665455	-1.37015	1.68209	-1.93316	0.547086	-0.120499	-2.52942	1.51113	-2.52942	-0.22399	1.30408	-5.38576	-0.947938	0.627652	0.261302	0.526526	0.526526	-1.37015	-1.23348	-0.0860792	-0.69325
C5	-0.839923	-2.82243	0.0574251	-0.789758	-0.00396903	1.83844	-1.25828	-0.250722	-1.16468	1.75751	0.24956	-0.855678	-0.226256	0.0722111	-0.368665	-1.55096	-1.14358	-3.64076	0.602344	-0.00396903	-0.855678	-0.673656	-0.0894592	-1.41381	-0.839923	-1.16468	-0.184111	-1.65545	-0.0894592	-3.17172	1.75751	3.18375	2.57017	3.18375	1.13731	0.604927	-2.82243	1.83844	0.0574251	-0.412184	3.65021	3.65021	-0.184111	-1.39156	0.123232	-1.14358
C3	-1.06134	-3.29568	1.46375	0.68633	-1.41206	0.0999145	-0.590884	-0.383801	-0.0826997	0.475597	0.658596	-0.544424	-0.3986	-0.0589632	-0.730585	-1.21666	-0.801236	-0.168636	0.05997	-1.41206	-0.544424	-0.133191	-1.22237	-1.08836	-1.06134	-0.0826997	-0.0601804	-0.601498	-1.22237	-2.0059	0.475597	0.295462	3.2151	0.295462	-1.65525	-1.81206	-3.29568	0.0999145	1.46375	-1.22899	3.48457	3.48457	-0.0601804	-1.53393	0.238492	-0.801236
C1	-0.999379	-6.49601	0.839072	0.802452	-1.57033	0.160948	-0.523113	-0.518052	-0.129321	1.88674	-2.7097	-0.789045	-0.797977	-0.527042	-0.949952	-1.06696	-0.233184	0.0553559	0.224487	-1.57033	-0.789045	-0.18088	0.593843	-0.852353	-0.999379	-0.129321	-0.120388	0.782884	0.593843	-1.40389	1.88674	-0.327348	2.50332	-0.327348	-0.654877	-0.98796	-6.49601	0.160948	0.839072	0.247326	2.5723	2.5723	-0.120388	-1.91556	0.231926	-0.233184
Cz	-1.12868	2.47193	-1.23098	0.88871	-1.08213	-1.56443	-0.137153	-0.756412	-0.100885	0.0359909	-0.0435171	-0.450629	-0.725562	-1.06923	-1.09196	-0.845877	-0.188795	-0.0849754	0.12461	-1.08213	-0.450629	-0.262654	-1.70949	-1.18885	-1.12868	-0.100885	-0.302843	-0.736883	-1.70949	3.97911	0.0359909	-0.126462	-2.55122	-0.126462	1.32153	2.21833	2.47193	-1.56443	-1.23098	-0.538289	0.123326	0.123326	-0.302843	-1.57384	-0.155414	-0.188795
C2	-0.846499	1.78059	-0.466503	0.584403	-1.17561	-0.110494	-0.114591	-0.40073	0.0832866	-1.96208	-0.0500547	0.682141	-0.81819	-0.780825	-0.970074	-0.540735	-0.158004	-0.318966	0.206073	-1.17561	0.682141	0.153596	0.368888	-1.22968	-0.846499	0.0832866	0.183508	-1.94647	0.368888	0.286478	-1.96208	-1.25215	-0.330115	-1.25215	1.29471	2.11574	1.78059	-0.110494	-0.466503	-0.649856	-3.87944	-3.87944	0.183508	-0.963364	-0.0581093	-0.158004
C4	-0.743342	1.66553	0.593364	0.0159096	-0.202687	0.62861	-0.461356	0.166177	-0.036976	0.737441	-0.944302	3.43802	-0.692555	-0.481368	-0.76311	0.0736075	-0.201159	-0.183181	0.0067199	-0.202687	3.43802	-0.0658837	-1.58804	-0.62112	-0.743342	-0.036976	0.382832	0.783013	-1.58804	-2.31197	0.737441	-0.62596	-0.787193	-0.62596	-0.197698	2.28983	1.66553	0.62861	0.593364	-0.637884	-3.20034	-3.20034	0.382832	-0.0134942	0.453924	-0.201159
C6	-0.322005	2.34476	-2.13241	-0.787026	-1.15901	0.0606452	-0.544073	0.0389681	-0.184933	-0.679433	-0.752946	-0.519532	-0.62242	-0.485152	-0.723547	0.0980002	0.0662032	-0.0105069	-0.552326	-1.15901	-0.519532	-0.940154	-0.134543	-0.305336	-0.322005	-0.184933	0.210239	0.245089	-0.134543	0.159342	-0.679433	-0.232725	-2.69278	-0.232725	1.4159	0.800907	2.34476	0.0606452	-2.13241	-0.272941	-0.509574	-0.509574	0.210239	-0.303998	0.596302	0.0662032
T8	0.391416	0.800799	-0.921653	-1.36214	0.450846	-2.82027	-0.903732	-0.113482	-0.469913	-0.780346	-1.14601	-1.2875	-0.288873	-0.950681	-0.437979	0.901953	0.385301	0.690135	-2.51254	0.450846	-1.2875	-1.34457	-0.85845	0.0346384	0.391416	-0.469913	0.186769	-0.805306	-0.85845	-0.843558	-0.780346	-1.8274	-2.30987	-1.8274	0.944493	1.19189	0.800799	-2.82027	-0.921653	-1.42211	-1.28248	-1.28248	0.186769	-0.266457	0.174557	0.385301
TP7	0.0894835	2.03189	0.106971	-0.889512	2.10718	-1.81167	0.125067	0.900191	-0.851872	2.70545	1.00485	0.287692	-0.115422	1.46659	0.732611	0.512995	-0.466011	-1.69108	-0.314536	2.10718	0.287692	-0.474113	0.124052	-0.98029	0.0894835	-0.851872	0.0587264	-0.419817	0.124052	-0.156508	2.70545	0.0560287	-1.39974	0.0560287	-0.33013	2.21622	2.03189	-1.81167	0.106971	-1.76765	-4.56244	-4.56244	0.0587264	0.179535	-0.14662	-0.466011
CP5	-0.246836	1.3579	0.757445	-0.448839	0.942326	1.59897	-0.106202	0.320445	-1.06587	-0.0443641	0.616921	-0.940611	-0.00827207	0.570498	0.0374553	-0.41357	-1.19509	-1.80703	0.184051	0.942326	-0.940611	0.00398833	-1.026	-0.587005	-0.246836	-1.06587	-0.0825212	-1.4376	-1.026	-0.272135	-0.0443641	-0.456463	0.217865	-0.456463	-1.68173	3.14595	1.3579	1.59897	0.757445	-1.09166	-2.69697	-2.69697	-0.0825212	0.162493	0.0786779	-1.19509
CP3	-1.04509	1.34217	-0.273719	-0.120026	-1.17989	0.105721	-0.29373	-0.013418	-0.447246	1.36704	0.503954	-0.808723	-0.299999	0.380739	-0.35721	-0.61558	-1.30664	-0.950563	0.475034	-1.17989	-0.808723	-0.0393165	-0.195438	-1.28328	-1.04509	-0.447246	-0.0981721	-5.711	-0.195438	0.406313	1.36704	-0.362928	-1.72209	-0.362928	0.221046	2.41236	1.34217	0.105721	-0.273719	-0.760445	-1.2874	-1.2874	-0.0981721	-0.812983	0.309828	-1.30664
CP1	-0.891278	1.46358	-0.446495	0.187142	-1.41949	-1.8984	-0.433741	-0.344389	0.279547	0.829307	0.180598	-0.514748	-0.686265	-0.292382	-0.605813	-0.389276	-1.60727	-0.884113	0.036912	-1.41949	-0.514748	0.408567	4.58591	-1.11339	-0.891278	0.279547	-0.2657	0.314238	4.58591	0.0126293	0.829307	-0.901058	0.694663	-0.901058	0.361991	1.10636	1.46358	-1.8984	-0.446495	0.649844	-0.414975	-0.414975	-0.2657	-1.51526	-0.20916	-1.60727
CP2	-0.770527	2.46276	0.92801	-0.315073	-0.293627	1.39833	-0.36269	0.491956	0.421825	0.0328126	0.0254723	0.495483	-1.00525	-0.410528	-0.667896	0.317409	-1.00899	-0.432633	0.0547585	-0.293627	0.495483	0.265356	0.416305	-0.812236	-0.770527	0.421825	-0.0705695	-2.81697	0.416305	-1.99488	0.0328126	0.153666	-0.0149071	0.153666	-1.77738	1.4429	2.46276	1.39833	0.92801	-0.842665	-0.808229	-0.808229	-0.0705695	-0.393685	-0.124884	-1.00899
CP4	0.0129808	0.987394	1.40252	-0.148454	-0.0153419	2.07413	-0.328648	0.712145	0.640924	1.54755	0.09739	0.898225	-0.933819	-0.152499	-0.364598	0.923627	-0.552235	-0.039391	0.0592639	-0.0153419	0.898225	0.10685	0.356453	-0.336438	0.0129808	0.640924	0.56174	-2.51148	0.356453	-0.260058	1.54755	0.693073	0.24374	0.693073	0.782149	2.67324	0.987394	2.07413	1.40252	-0.371927	0.501176	0.501176	0.56174	0.603912	0.223018	-0.552235
CP6	1.24826	1.62277	-0.77132	0.0282052	2.13111	-0.760671	-0.24302	1.09208	1.26237	2.72257	-0.142313	0.14721	-0.600234	1.13516	-0.0699159	1.57233	-0.276786	0.77321	-0.356017	2.13111	0.14721	0.124765	0.324162	0.839743	1.24826	1.26237	0.880666	0.763319	0.324162	0.516059	2.72257	-1.20911	1.53573	-1.20911	0.385192	0.168133	1.62277	-0.760671	-0.77132	0.561025	-0.39071	-0.39071	0.880666	1.09759	0.315496	-0.276786
TP8	1.30521	2.39608	0.131347	-0.499467	1.46418	1.02576	0.445535	-0.175322	0.452255	1.25011	-0.555069	-0.781463	-0.439371	0.73029	0.107629	1.60585	0.715325	0.552567	0.0144248	1.46418	-0.781463	0.264663	0.996845	0.906136	1.30521	0.452255	0.641959	-1.7491	0.996845	0.703546	1.25011	0.558528	1.17713	0.558528	-2.63558	0.681812	2.39608	1.02576	0.131347	1.62204	-1.64524	-1.64524	0.641959	-0.195418	0.487296	0.715325
P7	0.488116	1.61679	-0.354552	-0.0779002	1.63687	1.42251	1.89541	0.673074	-1.04896	1.67722	0.813035	0.546198	-0.394152	2.92734	1.22448	2.16103	-0.412167	-1.11753	0.641618	1.63687	0.546198	1.05043	1.26642	1.47788	0.488116	-1.04896	0.17608	-0.90755	1.26642	0.397277	1.67722	1.66989	1.67173	1.66989	-1.25703	1.24667	1.61679	1.42251	-0.354552	1.32699	-0.156249	-0.156249	0.17608	2.08713	0.574433	-0.412167
P5	0.257023	-0.346636	-0.0259474	-0.741108	1.55414	0.160654	0.849743	1.23208	-0.53504	3.00067	1.52299	-0.846054	-0.0230885	2.57119	0.508027	1.31325	-1.56475	-1.62966	0.729931	1.55414	-0.846054	1.52139	0.0139649	1.3512	0.257023	-0.53504	0.153374	0.218068	0.0139649	0.49985	3.00067	0.0292448	2.16267	0.0292448	1.08903	0.714983	-0.346636	0.160654	-0.0259474	1.52645	0.569245	0.569245	0.153374	2.77529	0.032559	-1.56475
P3	-0.416739	1.57846	-0.213319	-0.48948	-0.560188	-1.57667	0.332485	0.975697	0.509439	0.914973	0.645995	-0.850158	-0.185165	0.614402	-0.0871117	1.16273	-1.77138	-1.40966	0.377868	-0.560188	-0.850158	1.36265	-0.221463	0.50693	-0.416739	0.509439	0.0596863	0.381072	-0.221463	0.01379	0.914973	2.48337	2.05914	2.48337	-0.576154	0.219554	1.57846	-1.57667	-0.213319	0.678511	0.553263	0.553263	0.0596863	1.3178	-0.216732	-1.77138
P1	-0.449337	0.397044	0.53009	-0.918545	-1.26694	1.82444	0.0212201	0.5108	0.531296	1.81684	0.439327	-0.0724297	-0.568012	-0.0807425	-0.17543	0.33409	-1.94439	-1.08005	0.247709	-1.26694	-0.0724297	1.36933	2.81199	-0.622473	-0.449337	0.531296	-0.182286	-1.32685	2.81199	-0.0607043	1.81684	1.81475	1.21214	1.81475	-0.35347	0.962853	0.397044	1.82444	0.53009	0.999494	0.150837	0.150837	-0.182286	0.145211	-0.560802	-1.94439
Pz	-0.672938	-0.738238	0.0365031	-0.710437	-0.958724	-0.193378	-0.0416626	0.607848	0.493523	0.714286	0.208147	0.521716	-1.29941	-0.376856	-0.255595	0.863371	-1.71084	-0.91318	0.183469	-0.958724	0.521716	1.28527	-0.565015	-0.360352	-0.672938	0.493523	-0.308822	-1.55038	-0.565015	-1.87232	0.714286	1.19739	2.67148	1.19739	-2.19885	2.77216	-0.738238	-0.193378	0.0365031	-1.81013	1.89389	1.89389	-0.308822	-0.337886	-0.767045	-1.71084
P2	1.29601	1.18942	0.031969	-0.176841	-0.553039	0.662308	0.22663	0.839481	0.679223	2.32942	0.304669	-0.136282	-1.12806	0.363279	-0.285463	1.3996	-1.46105	-0.189708	0.167917	-0.553039	-0.136282	0.536975	0.295431	-0.0937433	1.29601	0.679223	0.0230889	-2.2531	0.295431	-0.536215	2.32942	3.12288	2.60515	3.12288	-0.262429	0.99248	1.18942	0.662308	0.031969	-1.06277	1.86695	1.86695	0.0230889	1.47439	-1.25259	-1.46105
P4	1.32747	-1.69663	0.229188	0.227715	0.425403	1.33596	-0.0588147	1.25985	1.2584	1.66217	0.0868926	0.104635	-1.09133	0.794197	0.0108297	2.05852	-0.904683	-0.0950892	0.264682	0.425403	0.104635	1.72495	0.723151	0.695439	1.32747	1.2584	0.319393	-1.28303	0.723151	-1.25922	1.66217	1.75067	2.20211	1.75067	-0.0169592	1.75482	-1.69663	1.33596	0.229188	0.400469	-0.746726	-0.746726	0.319393	3.44398	-0.292071	-0.904683
P6	2.01487	-4.33104	0.917323	0.830277	1.09481	-0.361265	0.747829	2.26968	1.43283	1.56875	0.324025	-0.0934834	-0.567483	2.23332	0.851524	2.89054	-0.104684	0.941169	0.166778	1.09481	-0.0934834	1.75987	-0.676032	1.97283	2.01487	1.43283	1.70829	-0.570966	-0.676032	1.44021	1.56875	1.03459	1.29722	1.03459	-0.665993	0.777712	-4.33104	-0.361265	0.917323	0.39756	0.840093	0.840093	1.70829	4.91486	-0.0720498	-0.104684
P8	2.01108	-2.36553	0.508314	0.953019	3.2734	0.65857	1.45124	2.55702	1.86598	0.0280099	0.649693	-0.0299842	-0.523376	1.98664	1.46795	2.73868	0.978495	1.50598	0.620729	3.2734	-0.0299842	1.84097	-0.335314	2.83015	2.01108	1.86598	0.937817	-1.00384	-0.335314	-1.40415	0.0280099	0.647774	4.06621	0.647774	-1.78037	3.51106	-2.36553	0.65857	0.508314	-1.23034	2.64751	2.64751	0.937817	2.54037	0.488409	0.978495
PO7	0.790446	-2.41652	0.84296	-0.249389	1.72	0.629583	2.85898	1.83925	-0.0196109	0.153433	0.750307	0.160219	0.0565503	3.60853	0.797576	2.68337	-0.54648	-0.492296	1.11394	1.72	0.160219	2.26731	-0.374494	2.41165	0.790446	-0.0196109	0.179946	-1.00412	-0.374494	-1.4334	0.153433	1.47854	3.99739	1.47854	-1.69101	0.0685277	-2.41652	0.629583	0.84296	-1.24545	0.860497	0.860497	0.179946	2.83787	-0.0180601	-0.54648
PO5	0.784301	-5.5822	0.963654	-0.660465	1.66262	0.497271	1.60766	1.88207	-0.0111989	1.06673	0.468178	0.146216	-0.411373	2.93779	0.750831	2.70938	-2.04732	-0.782403	1.05918	1.66262	0.146216	2.24863	0.381921	2.37177	0.784301	-0.0111989	0.159787	0.188415	0.381921	0.289838	1.06673	1.61688	2.7889	1.61688	-0.238018	2.4469	-5.5822	0.497271	0.963654	0.39386	1.89008	1.89008	0.159787	3.14481	-0.0965067	-2.04732
PO3	0.760723	-5.63188	0.775659	-0.463867	1.53516	0.459265	1.02736	1.336	0.017822	1.00818	0.789696	0.104776	-0.307791	1.22822	0.400076	2.26991	-2.02181	-1.59261	1.06738	1.53516	0.104776	2.2403	-0.247182	1.8527	0.760723	0.017822	0.1842	-0.127422	-0.247182	0.59832	1.00818	1.57629	2.72513	1.57629	-0.213535	0.659896	-5.63188	0.459265	0.775659	0.349843	2.82331	2.82331	0.1842	2.5223	-0.810177	-2.02181
POz	0.430304	1.28468	0.33644	-0.854913	-0.447072	-1.26967	0.375286	1.69276	1.43984	2.73812	0.271982	0.788238	-0.698564	0.213104	0.261297	1.3352	-1.33406	-1.27483	1.0303	-0.447072	0.788238	1.24077	1.65228	0.924858	0.430304	1.43984	-0.0402574	3.03832	1.65228	0.109631	2.73812	-1.80036	0.094381	-1.80036	0.280364	1.59428	1.28468	-1.26967	0.33644	0.564818	-0.459633	-0.459633	-0.0402574	2.49901	-1.14373	-1.33406
PO4	1.36558	0.154765	-0.632378	0.403303	1.2778	1.34068	0.495577	1.77531	1.28485	-2.06229	0.58757	1.66513	-0.551208	1.35643	0.505444	1.95717	-0.729962	0.424804	0.727547	1.2778	1.66513	2.07333	-0.360878	1.99706	1.36558	1.28485	0.102518	-0.523678	-0.360878	1.52523	-2.06229	-1.62006	-1.01914	-1.62006	2.50199	1.20547	0.154765	1.34068	-0.632378	2.73096	1.21968	1.21968	0.102518	5.77483	-0.644206	-0.729962
PO6	1.43721	1.02867	-0.553456	0.790612	1.47734	-0.342096	1.27561	2.93924	1.28258	0.496487	0.180925	1.65944	-0.580776	1.97982	0.947579	1.86905	0.716544	0.435409	0.706932	1.47734	1.65944	1.77562	0.664046	3.2282	1.43721	1.28258	0.691533	-1.13513	0.664046	-1.33688	0.496487	-1.19672	0.0729059	-1.19672	-0.265298	0.334679	1.02867	-0.342096	-0.553456	-1.90845	-0.384744	-0.384744	0.691533	4.53696	-0.325258	0.716544
PO8	1.4456	-2.84282	-0.296626	0.694339	2.2233	-0.0645907	1.74789	2.38196	0.969238	1.20702	-1.03218	1.65441	-0.620639	1.90433	1.52464	1.78204	0.686898	1.21648	0.746301	2.2233	1.65441	1.72765	-0.691914	2.72674	1.4456	0.969238	0.69271	-0.0946943	-0.691914	-0.0117233	1.20702	-1.17707	0.381779	-1.17707	1.26397	0.658767	-2.84282	-0.0645907	-0.296626	0.37414	-0.0758243	-0.0758243	0.69271	4.55761	0.0177321	0.686898
O1	0.982	-2.35596	0.436389	-0.557404	3.03548	0.768071	2.57337	1.50631	-0.257221	-0.671458	0.83904	0.127996	-0.106944	1.76194	1.21614	1.62712	-1.08801	-0.757073	1.12875	3.03548	0.127996	2.2183	-1.57491	2.0076	0.982	-0.257221	0.261632	-0.870679	-1.57491	-1.44382	-0.671458	0.465188	1.99255	0.465188	-1.72666	-2.9105	-2.35596	0.768071	0.436389	-1.32318	2.65608	2.65608	0.261632	2.71086	-0.0364361	-1.08801
Oz	1.02851	-5.58525	0.713693	-0.801249	1.1708	-1.32442	1.51021	1.90571	0.304139	0.122306	0.487143	0.600112	0.121166	1.31815	1.23825	1.59318	-0.946147	-0.538657	1.02087	1.1708	0.600112	2.21178	-1.07766	2.92401	1.02851	0.304139	0.106256	-0.172336	-1.07766	0.53486	0.122306	1.58826	2.07041	1.58826	-0.316016	0.670882	-5.58525	-1.32442	0.713693	0.300234	2.74689	2.74689	0.106256	3.20781	-0.321756	-0.946147
O2	1.38864	-4.72934	0.805838	0.900811	1.26827	0.631681	1.37791	2.01822	0.860192	0.460465	1.03156	3.03701	-0.307478	1.3863	1.63997	1.54924	-0.405808	0.526567	0.872064	1.26827	3.03701	2.22558	0.641374	2.93243	1.38864	0.860192	0.315551	0.282908	0.641374	-0.920899	0.460465	-0.343271	4.01379	-0.343271	-1.38162	0.927643	-4.72934	0.631681	0.805838	-2.68108	2.90187	2.90187	0.315551	4.29637	-0.0951636	-0.405808

## Sheet: No-Think 1550-1700
	S1	S2	S3	S4	S5	S6	S7	S8	S9	S10	S11	S12	S13	S14	S15	S16	S17	S18	S19	S20	S21	S22	S23	S24	S25	S26	S27	S28	S29	S30	S31	S32	S33	S34	S35	S36	S37	S38	S39	S40	S41	S42	S43	S44	S45	S46
Fp1	0.701611	1.42455	-1.07803	-0.255829	-5.19276	-1.31072	0.058304	-2.78033	-0.58389	-1.61989	-0.117159	-0.135079	0.000836697	-1.32199	0.182709	-0.280111	0.249551	-2.10796	-6.38029	-5.19276	-0.135079	-1.16442	0.115538	-0.359825	0.701611	-0.58389	-0.854939	1.92363	0.115538	1.95253	-1.61989	0.235441	1.20978	0.235441	-1.01335	-2.61553	1.42455	-1.31072	-1.07803	0.736039	-1.42053	-1.42053	-0.854939	-0.555513	-0.759915	0.249551
Fpz	0.265453	0.79371	-0.369445	-0.300555	-3.5125	-2.12902	-1.37191	-2.95615	-1.54778	0.485088	-0.169685	-0.53888	0.473684	-1.55594	0.17737	0.002421	0.0112308	-1.82859	-4.05198	-3.5125	-0.53888	-1.0471	0.558189	-1.2468	0.265453	-1.54778	-0.819865	0.0991022	0.558189	2.38401	0.485088	0.910133	0.46005	0.910133	1.05928	-1.37711	0.79371	-2.12902	-0.369445	2.38225	-2.46102	-2.46102	-0.819865	-0.665759	1.0031	0.0112308
Fp2	0.786139	0.00244433	-0.560983	0.143596	0.93416	-2.8414	-2.27748	-2.60356	-1.40706	-0.411816	-0.330017	0.116054	-0.396925	-1.24692	-0.0125659	-0.0181935	-0.11026	-3.46991	-3.8299	0.93416	0.116054	-0.434653	0.44073	-1.04372	0.786139	-1.40706	-0.675751	-1.1222	0.44073	0.386925	-0.411816	0.0825586	-0.152676	0.0825586	0.356603	-2.88062	0.00244433	-2.8414	-0.560983	2.58781	-0.804488	-0.804488	-0.675751	-0.750746	-0.58128	-0.11026
AF7	0.208825	0.353629	-0.0674717	-0.69573	1.89688	0.727217	-1.0432	-2.59589	-0.801503	2.61984	0.202587	0.707169	-0.624742	-0.46174	-0.585928	-0.6479	-0.298398	-4.31358	-4.56433	1.89688	0.707169	-1.87517	-1.17883	-0.411564	0.208825	-0.801503	0.507391	1.98455	-1.17883	0.311166	2.61984	-1.5581	-1.31337	-1.5581	1.07459	0.302016	0.353629	0.727217	-0.0674717	-0.922771	2.4404	2.4404	0.507391	-1.24988	-0.37591	-0.298398
AF3	0.596848	-0.116436	-1.39285	-0.385803	-1.48644	-0.180733	-1.16686	-1.98204	-0.181777	-1.55016	-0.0392178	0.353903	-0.530932	-0.305525	0.489193	0.106426	0.213013	0.0535973	-2.48983	-1.48644	0.353903	-0.881442	-1.28855	-1.37142	0.596848	-0.181777	-0.0803527	1.39303	-1.28855	1.98965	-1.55016	-1.62176	1.12577	-1.62176	1.21499	0.186268	-0.116436	-0.180733	-1.39285	0.558106	-2.16854	-2.16854	-0.0803527	-1.51643	0.126528	0.213013
AF4	0.233987	-0.551782	-3.0111	0.232308	-1.45416	-1.4961	-1.72182	-1.98567	-0.630608	-3.62788	-0.209902	0.429188	-0.247308	-1.15631	0.684915	0.997755	0.0446537	0.21276	-2.86823	-1.45416	0.429188	-0.239589	-3.34798	-1.33667	0.233987	-0.630608	-1.06575	2.75022	-3.34798	-1.48633	-3.62788	-2.74252	0.283681	-2.74252	-3.2035	-0.21697	-0.551782	-1.4961	-3.0111	1.02863	-3.91786	-3.91786	-1.06575	-1.51044	0.612481	0.0446537
AF8	-0.405379	-0.98615	-0.219541	-0.466924	5.04359	-1.30402	-2.52785	-2.41419	-1.33103	-0.859095	-0.483012	0.604242	-0.553346	-1.30758	-1.1123	-0.51158	-0.754803	-0.295078	-4.0598	5.04359	0.604242	-1.47568	-1.18624	-0.837327	-0.405379	-1.33103	-0.403343	-2.10544	-1.18624	0.270588	-0.859095	-2.48242	0.847277	-2.48242	-1.37435	-1.7777	-0.98615	-1.30402	-0.219541	1.97766	-1.70623	-1.70623	-0.403343	-1.08271	0.46619	-0.754803
F7	-0.731705	-0.774199	0.782033	-1.26828	1.74317	-0.181143	-0.719001	-1.99796	-1.36166	-0.0715142	0.32357	0.714376	-0.687464	-0.695645	-0.123875	-1.44379	-0.612061	-0.799188	-3.32836	1.74317	0.714376	-1.70512	-1.26707	-0.896813	-0.731705	-1.36166	0.653515	5.94314	-1.26707	0.357097	-0.0715142	-0.588809	0.644104	-0.588809	1.04898	0.697197	-0.774199	-0.181143	0.782033	4.88782	-0.96987	-0.96987	0.653515	-1.53764	0.0546806	-0.612061
F5	0.834519	0.345885	-1.02212	-0.73697	1.30814	-0.216614	-0.868134	-1.72438	-0.100781	0.358039	0.392714	0.668014	-0.61538	-0.444574	-0.116376	-0.25733	0.446994	-2.20062	-3.04173	1.30814	0.668014	-1.04927	1.47953	-2.01889	0.834519	-0.100781	0.224279	0.00399365	1.47953	0.146695	0.358039	-1.37294	-0.42647	-1.37294	-0.110808	0.620483	0.345885	-0.216614	-1.02212	-2.23071	2.07915	2.07915	0.224279	-1.68317	0.322483	0.446994
F3	0.453364	-0.185898	-2.70137	-0.408669	0.418387	-0.563467	-0.911263	-1.39023	0.235468	-2.00095	-0.159929	0.975542	-0.34348	-0.33822	0.384522	0.920967	0.341533	0.25976	-2.80888	0.418387	0.975542	-0.946615	-1.8335	-1.33446	0.453364	0.235468	-0.0440338	0.515906	-1.8335	0.8661	-2.00095	-2.49796	-0.274387	-2.49796	-4.3226	0.355407	-0.185898	-0.563467	-2.70137	-1.24602	-0.767446	-0.767446	-0.0440338	-1.71066	0.0436283	0.341533
F1	0.249152	-1.17304	-3.95269	0.0696466	-1.24738	-0.124398	-0.822127	-1.42765	-0.282497	-5.63101	0.295145	0.156085	-0.0307908	-0.625082	0.377524	0.994761	0.464701	-0.00131664	-2.48338	-1.24738	0.156085	-0.917576	-2.2321	-0.894337	0.249152	-0.282497	-0.0772151	0.602074	-2.2321	2.72717	-5.63101	-2.18366	0.837575	-2.18366	-4.28307	-0.600395	-1.17304	-0.124398	-3.95269	1.31883	-1.44794	-1.44794	-0.0772151	-1.93662	-0.136327	0.464701
Fz	0.360259	-1.13629	0.443764	0.248026	-0.312583	-2.43026	-0.957595	-1.84223	-0.0823539	-0.2884	0.643273	-1.38145	-0.227819	-0.654371	0.283582	1.28762	0.409201	0.0642419	-2.186	-0.312583	-1.38145	-0.471193	-0.410459	-1.43433	0.360259	-0.0823539	-0.683666	-0.0429765	-0.410459	0.504122	-0.2884	-1.50484	0.348773	-1.50484	-0.458502	0.365029	-1.13629	-2.43026	0.443764	1.75714	-1.58604	-1.58604	-0.683666	-1.85963	0.453016	0.409201
F2	0.383649	1.20874	-0.355593	0.462623	-0.213137	0.684223	-0.824383	-1.38352	-0.212404	4.18448	-0.497386	-0.495242	-0.644261	-0.825842	0.44079	1.34537	0.407556	0.195611	-2.25923	-0.213137	-0.495242	-0.276667	-0.093984	-1.16734	0.383649	-0.212404	-0.74195	-0.134886	-0.093984	1.2795	4.18448	-0.228443	-0.669744	-0.228443	0.506074	-0.617053	1.20874	0.684223	-0.355593	-0.926856	0.65137	0.65137	-0.74195	-2.05671	0.148015	0.407556
F4	0.451639	0.352236	-2.29484	0.360641	-1.52497	0.912086	-1.09631	-1.09783	-0.689191	-0.600655	-0.0914819	0.510405	-0.261175	-1.10202	0.0125504	1.43744	0.0565429	0.319744	-2.18031	-1.52497	0.510405	-0.401673	-0.950238	-1.40638	0.451639	-0.689191	-0.72003	-2.52938	-0.950238	1.44129	-0.600655	-2.36105	-1.09426	-2.36105	-2.89816	-0.0235693	0.352236	0.912086	-2.29484	-2.50084	1.10128	1.10128	-0.72003	-2.2489	1.00567	0.0565429
F6	0.239067	-0.617588	-1.40456	-0.266154	-1.04654	-0.137243	-1.5666	-1.26151	-1.39215	-2.51658	-0.388237	1.07715	-0.194194	-1.35189	0.0636749	1.36885	-0.239601	0.524921	-2.79544	-1.04654	1.07715	-1.2171	-0.186617	-1.03754	0.239067	-1.39215	-0.418042	-2.25265	-0.186617	-1.45082	-2.51658	-0.871882	-0.0149676	-0.871882	-3.9499	-1.21863	-0.617588	-0.137243	-1.40456	-0.291044	0.521998	0.521998	-0.418042	-1.62078	0.645454	-0.239601
F8	-0.761026	-0.504715	-0.26799	-0.707406	-1.48084	-0.315814	-1.31741	-2.12583	-2.03668	-0.0381889	-0.420676	1.4373	-0.114742	-1.45828	-0.125005	-0.721786	-0.763307	0.0467598	-3.59885	-1.48084	1.4373	-1.63039	-0.458778	-1.50948	-0.761026	-2.03668	-0.179117	-4.55278	-0.458778	-0.859453	-0.0381889	0.00881317	0.343105	0.00881317	-1.17634	0.127071	-0.504715	-0.315814	-0.26799	-0.083272	0.408476	0.408476	-0.179117	-1.22379	0.623343	-0.763307
FT7	-0.0970703	-0.915524	1.29063	-1.27755	0.953046	-1.31255	-0.222222	-1.69573	-0.601439	-0.277028	0.58963	-0.173748	-0.248016	-0.0790064	-0.331183	-0.521201	-0.329356	0.204984	-3.51694	0.953046	-0.173748	-0.927388	-0.018198	-0.506707	-0.0970703	-0.601439	0.38023	-1.94834	-0.018198	0.515344	-0.277028	-0.409481	1.83354	-0.409481	2.0977	0.678472	-0.915524	-1.31255	1.29063	1.26764	-1.21631	-1.21631	0.38023	-1.17156	-0.621702	-0.329356
FC5	-0.108333	1.32752	-0.578566	-0.781388	-2.16508	0.920415	-0.564366	-0.597051	0.0677194	-1.23786	0.158658	-0.131927	-0.164116	0.0245998	0.398012	-0.32985	0.324633	-0.0759001	-3.06456	-2.16508	-0.131927	-0.874953	0.425771	-0.770773	-0.108333	0.0677194	0.800185	0.811342	0.425771	-0.604202	-1.23786	-1.24455	-2.28478	-1.24455	-1.02034	0.509111	1.32752	0.920415	-0.578566	-3.05568	2.14756	2.14756	0.800185	-1.464	0.0807791	0.324633
FC3	0.434486	-0.206608	-1.78528	-0.422349	-0.224597	0.301522	-0.823988	-0.339153	0.784051	-1.87834	0.277713	-1.38297	0.0227085	-0.141658	0.353043	0.64131	0.582197	0.88767	-1.81237	-0.224597	-1.38297	-0.708598	-3.85597	-1.25276	0.434486	0.784051	0.474659	-0.394622	-3.85597	-1.74862	-1.87834	-0.883608	-2.73444	-0.883608	-1.50623	-0.357462	-0.206608	0.301522	-1.78528	-1.90082	3.36533	3.36533	0.474659	-1.73469	0.34524	0.582197
FC1	0.406846	-0.471783	-1.19652	-0.426002	-1.58604	0.406695	-0.38283	-0.312861	0.500141	-1.00884	-0.129256	-0.410405	0.00697965	-0.737613	0.328138	1.26495	0.550266	0.680583	-1.8446	-1.58604	-0.410405	-0.604683	-1.71535	-0.874758	0.406846	0.500141	-0.376105	-3.49998	-1.71535	-0.522412	-1.00884	0.799725	0.0174682	0.799725	-2.55471	0.423772	-0.471783	0.406695	-1.19652	-1.30166	-0.364356	-0.364356	-0.376105	-2.10387	-0.380439	0.550266
FCz	0.451434	-0.318919	0.287312	0.208222	-0.831723	0.244575	-0.462289	-0.749134	0.538755	0.937016	-0.000771227	-1.08172	-0.210027	-0.411086	0.424866	1.71201	0.788499	0.589274	-1.97696	-0.831723	-1.08172	-0.339913	-0.357641	-0.834264	0.451434	0.538755	-0.255417	-3.63281	-0.357641	-0.324724	0.937016	0.056945	0.458168	0.056945	-1.53396	0.734968	-0.318919	0.244575	0.287312	-0.689379	-1.19654	-1.19654	-0.255417	-2.41706	-0.197371	0.788499
FC2	0.514126	1.11493	-0.49262	0.196747	-0.43693	-0.820037	-0.295805	-0.270794	0.8902	-1.44282	0.407685	1.03096	0.0121202	-0.870595	0.32152	1.39386	0.668296	-0.0642385	-1.36257	-0.43693	1.03096	-0.179761	-0.176948	-0.966297	0.514126	0.8902	-0.336637	-2.55794	-0.176948	-1.02727	-1.44282	-0.893017	-2.23354	-0.893017	1.09846	-0.0111752	1.11493	-0.820037	-0.49262	-2.31739	1.11559	1.11559	-0.336637	-2.09121	0.14661	0.668296
FC4	0.0319635	0.558886	-0.355835	0.039592	-0.546807	0.516067	-0.757422	-0.191876	-0.292705	-1.41634	-0.408312	0.611083	0.0108848	-0.538131	0.356376	1.64252	0.463353	0.419994	-1.24487	-0.546807	0.611083	-0.465182	-0.443058	-1.34562	0.0319635	-0.292705	-0.600762	-1.7378	-0.443058	-3.00017	-1.41634	0.509658	-1.78621	0.509658	0.726324	0.0904187	0.558886	0.516067	-0.355835	-2.77269	0.356788	0.356788	-0.600762	-2.0308	0.69815	0.463353
FC6	-0.0180236	0.482049	-0.877057	0.209294	-1.98018	0.66079	-1.38848	-0.865026	-1.12379	0.602412	-0.779163	1.02193	-0.19294	-0.877662	0.0165433	0.342935	-0.444399	0.975665	-2.08827	-1.98018	1.02193	-1.10225	-1.00428	-1.6281	-0.0180236	-1.12379	-0.682757	-1.50102	-1.00428	-4.04655	0.602412	0.538278	-2.12297	0.538278	-1.73376	-0.781385	0.482049	0.66079	-0.877057	-2.15764	0.635189	0.635189	-0.682757	-1.56316	0.436259	-0.444399
FT8	-0.590723	-0.544878	-0.922034	-0.783848	-6.31911	1.13009	-1.59458	-1.99898	-1.90655	0.0885824	-0.492211	1.76957	0.0409438	-1.25893	-0.307593	-0.696128	-0.867051	0.40402	-2.61089	-6.31911	1.76957	-1.55716	0.172784	-1.78337	-0.590723	-1.90655	0.0290624	-4.16289	0.172784	-2.51772	0.0885824	1.55798	3.0714	1.55798	-0.99606	1.45645	-0.544878	1.13009	-0.922034	-1.44201	-0.298333	-0.298333	0.0290624	-1.51942	0.393317	-0.867051
T7	0.300091	-1.31752	1.98594	-0.551444	2.64322	1.31951	-0.00836899	0.160108	-0.78693	0.790952	0.375581	0.191079	-0.39716	-0.206078	-0.0330835	-1.0978	0.178287	0.816076	-4.40123	2.64322	0.191079	-0.346478	1.79958	-0.525966	0.300091	-0.78693	0.500162	-0.406461	1.79958	-0.811769	0.790952	1.32184	2.93823	1.32184	1.0501	0.724753	-1.31752	1.31951	1.98594	0.886772	-2.60182	-2.60182	0.500162	-0.79206	-0.126175	0.178287
C5	0.186876	0.0986528	-2.31621	-0.755996	3.10686	0.868066	-0.338818	0.618161	0.74857	0.480413	0.0552655	0.46	0.0554078	0.276703	-0.0407299	-0.396554	-0.127978	1.0748	-2.55472	3.10686	0.46	-0.111084	1.03779	-0.455399	0.186876	0.74857	0.578615	-4.94165	1.03779	-3.04723	0.480413	2.08246	-3.02941	2.08246	1.11554	0.338857	0.0986528	0.868066	-2.31621	-1.55479	0.14681	0.14681	0.578615	-1.06814	0.00569209	-0.127978
C3	0.45287	-1.21104	2.76692	-1.06052	-1.33506	1.95878	0.068316	0.88008	1.40624	-0.448027	-0.017559	-0.48867	0.276451	-0.413154	0.435662	0.779034	0.4465	0.459387	-1.53012	-1.33506	-0.48867	0.099132	1.34992	-0.00471429	0.45287	1.40624	0.475923	-3.12828	1.34992	-0.148582	-0.448027	2.28719	-0.694978	2.28719	0.526573	0.806711	-1.21104	1.95878	2.76692	-2.64212	2.21262	2.21262	0.475923	-1.32075	0.676298	0.4465
C1	0.455453	0.469818	3.24715	-1.31559	-1.88064	0.535666	0.0984639	1.14633	1.25095	1.09537	-0.385329	-1.12709	-0.045061	-0.512496	0.419988	1.09221	0.768806	0.231127	-1.08621	-1.88064	-1.12709	-0.383765	3.35447	-0.711044	0.455453	1.25095	0.219365	-1.50676	3.35447	-0.690454	1.09537	1.26557	0.368536	1.26557	1.64898	1.91374	0.469818	0.535666	3.24715	-1.40221	0.974201	0.974201	0.219365	-1.26343	0.0688365	0.768806
Cz	0.485227	0.375676	-1.0164	-0.647818	-2.02706	0.802332	-0.0808594	0.874607	1.37418	0.928388	0.0679862	-0.934575	0.123623	-0.757435	0.211104	1.51526	1.29045	0.105367	-0.958415	-2.02706	-0.934575	-0.117534	-0.65187	-0.628755	0.485227	1.37418	0.00512218	1.30314	-0.65187	-0.254147	0.928388	-1.95633	3.18354	-1.95633	0.051518	0.0339242	0.375676	0.802332	-1.0164	-0.731026	1.84396	1.84396	0.00512218	-1.52397	-0.0517359	1.29045
C2	0.381162	-0.549768	-1.0941	-0.0524864	-1.94027	-2.98249	-0.356213	0.916184	1.12059	-0.25595	-0.213082	-1.13997	0.105303	-0.641332	0.331796	1.3574	0.982015	-0.0130049	-0.55077	-1.94027	-1.13997	-0.427747	-0.866037	-0.354445	0.381162	1.12059	-0.155166	4.99125	-0.866037	0.720572	-0.25595	-2.65564	0.429229	-2.65564	0.0771223	-0.409902	-0.549768	-2.98249	-1.0941	0.23539	-1.22915	-1.22915	-0.155166	-1.15464	0.0936794	0.982015
C4	-0.012579	1.62891	-1.21394	0.152996	0.0234513	-1.71204	-0.143341	0.907031	0.988678	-0.612034	0.331065	-0.167672	0.0111005	-0.468377	0.292686	1.23485	1.0028	-0.118274	-0.770989	0.0234513	-0.167672	-0.408727	-2.22068	-1.02652	-0.012579	0.988678	0.114037	1.13154	-2.22068	0.249694	-0.612034	-2.76015	0.660319	-2.76015	-0.306808	-0.0757541	1.62891	-1.71204	-1.21394	3.98052	0.686293	0.686293	0.114037	-1.26466	0.145776	1.0028
C6	-0.231241	0.32303	-1.656	0.107616	-1.64198	-0.190631	-0.488029	0.339942	0.172299	1.28506	-0.954181	1.87788	-0.166993	-0.292698	-0.0268801	0.0946691	0.100236	0.562626	-1.83482	-1.64198	1.87788	-0.762774	-1.69967	-1.50832	-0.231241	0.172299	-0.0663657	-0.570057	-1.69967	1.28885	1.28506	-1.03572	1.15577	-1.03572	1.05819	-0.160499	0.32303	-0.190631	-1.656	3.00417	-0.610865	-0.610865	-0.0663657	-0.978104	0.182489	0.100236
T8	-0.457448	0.0494639	-0.696006	0.220717	1.28942	1.23185	-1.05898	-1.26161	-0.500776	0.217047	-0.26626	1.53847	0.258068	-0.288226	-0.515204	0.639978	-0.450044	0.699574	-1.47215	1.28942	1.53847	-0.839032	-1.08357	-1.16889	-0.457448	-0.500776	0.109642	-0.191987	-1.08357	1.03803	0.217047	-2.81606	-0.357912	-2.81606	2.50775	0.405976	0.0494639	1.23185	-0.696006	-1.80715	2.19498	2.19498	0.109642	-1.15017	0.110416	-0.450044
TP7	0.0991041	0.00809569	-2.40684	0.266112	4.59276	-1.24731	0.620745	0.286443	0.418591	-3.09847	0.132224	-1.07932	0.205119	1.82836	0.252789	0.110941	0.619218	0.689674	-2.88832	4.59276	-1.07932	1.05181	-1.18085	0.327762	0.0991041	0.418591	0.204126	1.66332	-1.18085	2.08993	-3.09847	-1.86363	-0.24923	-1.86363	-1.21313	-0.102874	0.00809569	-1.24731	-2.40684	0.630244	-0.336725	-0.336725	0.204126	0.491208	-0.189991	0.619218
CP5	0.197268	-0.470778	-1.38801	-0.723178	2.50164	-0.718623	0.314231	1.44766	1.08295	-0.800432	0.178425	-0.194254	0.41341	0.981136	0.0871211	0.198184	0.372477	1.20784	-2.09669	2.50164	-0.194254	1.2243	-1.76981	0.686877	0.197268	1.08295	0.638615	1.29689	-1.76981	2.11624	-0.800432	-2.64579	0.683182	-2.64579	-1.34427	-2.00156	-0.470778	-0.718623	-1.38801	2.00259	-0.959217	-0.959217	0.638615	0.629277	0.141829	0.372477
CP3	0.664589	-0.844992	-0.318203	-0.662193	-1.44509	-0.687662	0.497324	2.09929	1.92697	0.259984	0.0386393	0.406254	0.272012	0.0954513	0.188856	0.536949	0.000266178	0.583811	-0.613986	-1.44509	0.406254	0.794512	-1.22271	0.252567	0.664589	1.92697	0.862837	-1.18446	-1.22271	0.807341	0.259984	-2.49158	2.28023	-2.49158	-0.341339	0.306185	-0.844992	-0.687662	-0.318203	1.33718	-0.557577	-0.557577	0.862837	0.118066	0.585774	0.000266178
CP1	0.48222	0.226932	-1.06275	-1.11063	-1.57965	-0.372056	0.410904	2.20469	1.87352	0.124502	0.146973	-0.356749	0.347577	-0.524247	0.367946	1.3329	0.922461	0.326862	-0.0690503	-1.57965	-0.356749	0.333717	-1.21514	0.283692	0.48222	1.87352	0.413429	2.32462	-1.21514	2.12238	0.124502	-2.55194	-0.500228	-2.55194	-1.88614	-1.18986	0.226932	-0.372056	-1.06275	-1.36353	-1.83863	-1.83863	0.413429	0.0971058	0.377379	0.922461
CP2	0.604998	-2.01843	-2.79247	-0.218358	-1.69874	-0.421897	0.0428778	2.38989	1.65923	-1.16299	-0.269993	-0.175967	0.306875	-0.569014	0.232092	1.20222	1.0577	-0.00934922	0.0693994	-1.69874	-0.175967	-0.00503018	-3.6852	-0.497416	0.604998	1.65923	-0.0657345	3.07192	-3.6852	0.00260455	-1.16299	-3.03259	-0.702934	-3.03259	-4.28658	-0.915415	-2.01843	-0.421897	-2.79247	0.633631	-1.12118	-1.12118	-0.0657345	0.186425	0.263993	1.0577
CP4	0.217001	-0.450188	-1.50981	0.543842	-1.21754	-1.57336	0.261947	1.46685	1.19596	-0.228971	0.0113	0.173799	0.447698	-0.0518277	0.257853	0.865009	0.928398	-0.198363	-0.102216	-1.21754	0.173799	0.212929	0.408803	-0.410225	0.217001	1.19596	0.335962	-1.76587	0.408803	1.23632	-0.228971	-2.10212	0.833006	-2.10212	-1.61888	-0.816189	-0.450188	-1.57336	-1.50981	1.29069	-0.924225	-0.924225	0.335962	0.318773	0.168128	0.928398
CP6	-0.176617	0.809911	-0.894673	1.59031	0.602188	0.102359	0.151497	1.45516	1.47836	1.63459	-0.184523	0.591312	0.109227	1.20571	0.461446	0.49467	0.635666	0.154069	-1.20842	0.602188	0.591312	0.621091	0.721945	-0.471145	-0.176617	1.47836	0.259951	0.972173	0.721945	1.11646	1.63459	-1.73549	0.0909434	-1.73549	0.583647	0.350758	0.809911	0.102359	-0.894673	-3.14772	-0.287784	-0.287784	0.259951	0.512113	0.0317508	0.635666
TP8	-0.892757	-0.399373	-2.27479	1.44958	-0.412256	-0.208156	0.0110259	2.15356	0.369676	-1.30135	0.123225	1.09142	0.131519	0.693225	-0.115538	0.893618	-0.0205955	0.757201	-1.6615	-0.412256	1.09142	0.133706	-0.917682	-0.311918	-0.892757	0.369676	0.489034	-0.257171	-0.917682	0.444983	-1.30135	-1.6672	-1.01801	-1.6672	-2.16442	-0.721331	-0.399373	-0.208156	-2.27479	-2.33636	1.97474	1.97474	0.489034	-0.255364	-0.0428786	-0.0205955
P7	0.177014	-1.56948	-1.14642	0.865322	2.08822	-0.247471	2.02775	2.16178	0.609077	-0.837762	-0.0892145	-0.663672	0.428418	3.45056	0.217764	-0.263002	0.752152	1.42668	-0.867458	2.08822	-0.663672	1.94561	-2.2227	2.09762	0.177014	0.609077	0.139986	-2.88375	-2.2227	-0.025566	-0.837762	-0.840747	-0.365922	-0.840747	-3.98101	0.232028	-1.56948	-0.247471	-1.14642	-0.221494	-0.318626	-0.318626	0.139986	1.98786	-0.0708628	0.752152
P5	0.73434	-0.401457	1.11597	0.661839	1.86187	1.54913	1.32484	2.18079	1.23972	0.327657	-0.307038	0.344408	0.446109	1.90063	-0.105365	0.68113	0.359426	1.23146	-0.381557	1.86187	0.344408	2.24199	0.659459	1.8959	0.73434	1.23972	0.0425003	-1.63873	0.659459	1.86879	0.327657	1.20852	0.720862	1.20852	-0.779179	0.489474	-0.401457	1.54913	1.11597	0.379645	0.0681657	0.0681657	0.0425003	3.03005	0.286124	0.359426
P3	0.696079	0.1585	-1.42881	0.0561125	-0.811911	0.593375	0.984962	2.80451	2.49415	-0.510749	-0.155386	0.386583	0.495678	0.527729	0.375968	0.748523	-0.907353	0.742506	0.38957	-0.811911	0.386583	1.48002	-0.41024	1.32675	0.696079	2.49415	0.344927	-0.784112	-0.41024	-0.595152	-0.510749	0.810023	-1.61827	0.810023	-0.595995	-0.383133	0.1585	0.593375	-1.42881	-1.96516	2.41714	2.41714	0.344927	2.58286	0.0464795	-0.907353
P1	0.88682	-0.827926	-0.341715	0.213224	-1.30721	0.742109	0.490327	2.95513	2.54968	-0.31628	-0.493122	-0.473471	0.426199	-0.696462	0.328035	1.1974	1.05756	0.724939	0.706418	-1.30721	-0.473471	1.45662	-1.3677	1.21295	0.88682	2.54968	0.391893	-4.52118	-1.3677	-0.0736725	-0.31628	0.653131	-0.447199	0.653131	-0.69171	-0.181736	-0.827926	0.742109	-0.341715	-1.1058	-0.841429	-0.841429	0.391893	2.18435	0.0633713	1.05756
Pz	0.812544	0.754384	-0.298164	-0.0719814	-1.75256	1.53353	0.485905	3.19252	2.28904	0.599246	-0.405946	0.503468	0.389779	-0.760486	0.419318	0.63738	1.26315	0.649971	0.733604	-1.75256	0.503468	1.28314	1.44212	1.05526	0.812544	2.28904	0.314603	-2.81488	1.44212	-2.05926	0.599246	0.408024	-2.12139	0.408024	-0.261271	-0.264252	0.754384	1.53353	-0.298164	-2.28962	-1.40892	-1.40892	0.314603	2.23827	-0.0129478	1.26315
P2	-0.152841	0.258226	-1.20279	0.978853	-2.10833	0.533992	0.215489	3.52914	2.60189	-0.523884	-0.151974	0.687502	0.126641	-0.308443	0.406769	0.614701	0.967912	0.518901	0.642047	-2.10833	0.687502	1.07235	-0.251981	0.400056	-0.152841	2.60189	0.447629	-1.64065	-0.251981	-2.88088	-0.523884	1.72194	-1.81197	1.72194	0.720481	0.0350416	0.258226	0.533992	-1.20279	-2.76529	0.21712	0.21712	0.447629	2.90605	0.56739	0.967912
P4	-0.255073	-0.592244	-1.28913	2.37335	-1.84565	0.857492	0.588178	2.5549	1.83674	-0.139629	-0.2149	0.947844	0.668402	0.77354	0.262822	0.525368	1.05771	0.669851	0.463976	-1.84565	0.947844	1.47698	-0.402197	0.345791	-0.255073	1.83674	0.260488	-6.91843	-0.402197	-1.95514	-0.139629	1.51171	-1.46906	1.51171	-0.993929	0.983521	-0.592244	0.857492	-1.28913	-1.49285	-1.41816	-1.41816	0.260488	3.7161	0.0254151	1.05771
P6	-0.460527	-1.00128	1.88403	3.25549	-1.50543	1.00623	1.13139	2.91971	1.44878	-0.0723036	-0.0455148	0.634594	0.0789034	2.42259	0.301795	0.325193	0.818577	0.501325	0.138907	-1.50543	0.634594	1.53578	1.98004	0.972453	-0.460527	1.44878	0.345101	-4.0203	1.98004	-1.05595	-0.0723036	0.89272	0.854187	0.89272	0.530136	-0.301389	-1.00128	1.00623	1.88403	-1.66165	-0.126993	-0.126993	0.345101	3.32443	-0.174757	0.818577
P8	-0.515746	0.260055	1.61348	3.13115	0.209868	0.802268	0.945686	2.19257	0.853384	-0.980239	0.231167	0.58742	0.0108672	1.37935	0.409028	0.125737	0.229214	1.02027	-0.23953	0.209868	0.58742	1.3978	-0.415114	1.54573	-0.515746	0.853384	-0.0720565	-4.46705	-0.415114	-2.00173	-0.980239	1.15351	-0.283853	1.15351	0.490814	-2.51424	0.260055	0.802268	1.61348	-2.65217	1.96005	1.96005	-0.0720565	2.10263	-0.0204045	0.229214
PO7	0.5685	0.112131	0.591729	1.12222	1.2881	0.83052	2.65188	1.81592	1.30793	-1.02907	0.370731	-0.437282	0.413841	2.82407	-0.225498	0.100299	-0.27697	1.59782	0.22484	1.2881	-0.437282	2.61451	-0.431269	2.31281	0.5685	1.30793	0.084354	-4.72413	-0.431269	-2.06317	-1.02907	1.31423	-0.285855	1.31423	0.548431	-0.0575628	0.112131	0.83052	0.591729	-2.62373	0.937606	0.937606	0.084354	2.35619	-0.172482	-0.27697
PO5	0.607069	-0.859313	1.06219	1.29824	1.25131	1.08657	1.7966	2.56896	1.30529	0.140104	-0.811682	-0.475727	0.813452	1.74087	-0.242289	0.0998654	-0.0762735	1.70906	0.308858	1.25131	-0.475727	2.55781	0.183202	2.29017	0.607069	1.30529	0.0569365	-3.38879	0.183202	-0.713376	0.140104	1.49113	0.702604	1.49113	1.36829	-1.32083	-0.859313	1.08657	1.06219	-1.44096	0.795302	0.795302	0.0569365	3.04683	-0.147584	-0.0762735
PO3	0.711592	-0.891217	1.56776	1.7516	1.14253	1.33515	1.36388	3.11503	1.3599	0.190818	0.190335	-0.456845	0.416783	0.210535	0.363841	0.847831	-0.0187409	1.17773	0.464096	1.14253	-0.456845	2.63093	2.67199	1.72702	0.711592	1.3599	-0.0345624	-3.35094	2.67199	-0.414417	0.190818	1.51537	0.716378	1.51537	1.43562	1.18905	-0.891217	1.33515	1.56776	-1.40233	-0.389456	-0.389456	-0.0345624	3.17804	-0.120325	-0.0187409
POz	0.596327	0.68701	0.000696337	0.3198	-2.14752	0.740328	0.869285	3.69128	2.32867	3.46904	-0.656822	-0.575627	0.218117	-0.0218066	0.335685	-0.0103514	0.128854	1.07095	0.745213	-2.14752	-0.575627	1.3144	0.245657	1.0088	0.596327	2.32867	0.226113	6.4625	0.245657	0.776604	3.46904	-1.63283	-1.57979	-1.63283	0.367247	-1.42854	0.68701	0.740328	0.000696337	-1.72336	1.558	1.558	0.226113	3.31535	0.240422	0.128854
PO4	-0.284674	-1.1294	-0.0900925	3.02783	-0.945604	-0.139259	1.38883	3.28947	1.82988	-1.65424	-0.7499	-0.397563	0.257201	1.24445	0.096499	-0.231446	0.833301	0.762171	0.821653	-0.945604	-0.397563	1.63371	0.0445597	1.36752	-0.284674	1.82988	0.0741562	5.43259	0.0445597	1.02477	-1.65424	-0.505995	-0.139985	-0.505995	0.56198	0.482509	-1.1294	-0.139259	-0.0900925	2.11569	0.224558	0.224558	0.0741562	4.80169	0.183135	0.833301
PO6	-0.272623	2.21519	-0.203918	3.85537	-0.794693	0.40509	1.40148	3.26759	1.82012	-0.565193	-0.3576	-0.354921	-0.0888455	1.87368	-0.0823138	-0.198715	-0.0282546	0.848998	0.847041	-0.794693	-0.354921	1.5485	-0.28005	2.17176	-0.272623	1.82012	-0.24653	1.64008	-0.28005	-1.0016	-0.565193	-0.0984179	-2.31309	-0.0984179	1.58106	-0.146404	2.21519	0.40509	-0.203918	-1.419	0.792416	0.792416	-0.24653	3.24642	-0.52307	-0.0282546
PO8	-0.275239	0.344804	1.22448	2.33648	0.0990358	-0.340085	1.31866	2.70082	0.817334	3.58858	-0.8311	-0.43737	-0.0523572	1.911	0.307677	-0.428703	0.0299217	0.876133	0.872587	0.0990358	-0.43737	1.53733	0.414187	1.96378	-0.275239	0.817334	-0.196378	-0.346517	0.414187	0.180499	3.58858	1.32121	1.86428	1.32121	0.286531	1.01169	0.344804	-0.340085	1.22448	0.914846	-2.24399	-2.24399	-0.196378	3.20217	-0.375758	0.0299217
O1	0.481973	0.146253	1.6531	0.516112	2.60496	0.838684	1.91233	2.09507	0.592537	-1.49667	-0.479531	-0.582033	0.542171	1.07186	-0.656301	-0.511334	-0.857437	1.32962	0.124806	2.60496	-0.582033	2.03972	1.45727	2.01109	0.481973	0.592537	0.0594257	-4.01309	1.45727	-2.02087	-1.49667	1.12506	-1.00147	1.12506	0.552688	0.207765	0.146253	0.838684	1.6531	-2.58546	2.00984	2.00984	0.0594257	2.4685	-0.0408193	-0.857437
Oz	0.118857	-0.875424	2.10773	0.637603	-1.79491	0.892121	1.13848	2.42094	1.2202	-0.269162	-0.988322	-0.245947	0.12986	0.418921	-0.183098	-1.47314	-0.760167	1.11383	0.240933	-1.79491	-0.245947	1.48868	3.2933	2.38508	0.118857	1.2202	-0.284826	-3.29919	3.2933	-0.420218	-0.269162	1.518	0.439545	1.518	1.40242	1.27557	-0.875424	0.892121	2.10773	-1.39402	-0.391511	-0.391511	-0.284826	2.44496	0.0245323	-0.760167
O2	-0.345869	0.620147	3.30452	0.915568	-1.73731	0.971292	1.03108	2.55496	0.737604	0.790471	0.228154	-1.65429	-0.184493	0.748018	0.256275	-0.80999	-0.212984	0.641407	0.426663	-1.73731	-1.65429	1.67961	1.72572	1.82782	-0.345869	0.737604	-0.821201	-4.34489	1.72572	-0.163509	0.790471	2.7699	0.461165	2.7699	1.86938	0.154724	0.620147	0.971292	3.30452	1.21552	1.83875	1.83875	-0.821201	2.94729	-0.251073	-0.212984

## Sheet: Think 1550-1700
	S1	S2	S3	S4	S5	S6	S7	S8	S9	S10	S11	S12	S13	S14	S15	S16	S17	S18	S19	S20	S21	S22	S23	S24	S25	S26	S27	S28	S29	S30	S31	S32	S33	S34	S35	S36	S37	S38	S39	S40	S41	S42	S43	S44	S45	S46
Fp1	1.44787	3.58679	-3.08919	-0.814795	-1.23139	-3.12635	-0.760904	-2.00412	-0.588192	-1.23284	0.131163	-0.197517	0.608602	-1.39613	-0.961656	0.568979	0.512044	-0.436194	-2.99836	-1.23139	-0.197517	-1.55832	-0.883298	-1.36352	1.44787	-0.588192	-0.302397	0.0643503	-0.883298	-2.57076	-1.23284	0.609937	-4.1659	0.609937	2.0982	-4.90997	3.58679	-3.12635	-3.08919	-0.76697	-3.20849	-3.20849	-0.302397	-0.423209	-0.770468	0.512044
Fpz	1.49669	1.15148	0.427872	-1.3196	-2.68699	-0.579514	-0.720324	-2.23251	-1.28917	-0.726929	0.2004	-0.278851	0.281999	-2.23734	-1.02377	-0.858259	0.101923	-2.02998	-1.64119	-2.68699	-0.278851	-1.05959	1.13649	-1.08823	1.49669	-1.28917	-0.354884	-0.410274	1.13649	-2.761	-0.726929	0.280471	-3.34267	0.280471	-0.143597	2.28754	1.15148	-0.579514	0.427872	-1.03697	-3.21977	-3.21977	-0.354884	-1.16832	0.393402	0.101923
Fp2	1.26495	1.25006	2.58346	-0.729585	-0.490214	0.137882	-0.601145	-2.28128	-0.705512	-0.657142	-0.232489	1.19595	-0.080244	-2.31197	-0.734706	0.966888	0.134011	-1.55057	-1.06109	-0.490214	1.19595	-0.853025	-0.135389	-1.01636	1.26495	-0.705512	0.134806	0.888295	-0.135389	-1.78142	-0.657142	0.872509	-2.56006	0.872509	-1.65979	-0.628575	1.25006	0.137882	2.58346	-1.30545	-1.63317	-1.63317	0.134806	-1.27197	-0.966505	0.134011
AF7	0.569329	0.920772	0.648936	-0.43119	1.84059	-1.6076	-1.13413	-1.81878	-0.8217	-0.738308	0.284318	-2.42234	1.30392	-1.21284	-0.442633	-0.155998	0.478478	1.28825	-0.799267	1.84059	-2.42234	-1.03961	0.26878	-1.26412	0.569329	-0.8217	-0.161179	2.4614	0.26878	2.41032	-0.738308	-1.34449	-3.89399	-1.34449	0.315132	1.75641	0.920772	-1.6076	0.648936	-0.56605	0.66173	0.66173	-0.161179	-0.780033	-2.33619	0.478478
AF3	0.146909	-0.0125014	-1.11857	-0.342202	-1.49536	-2.87329	-0.883603	-1.20539	-0.649339	-0.614134	0.193874	-1.97876	-0.285408	-1.45763	-0.89504	1.44481	0.821108	-0.0682714	-0.731461	-1.49536	-1.97876	-0.499136	0.283539	-1.43832	0.146909	-0.649339	-0.173722	0.253036	0.283539	0.184652	-0.614134	0.343483	-1.94722	0.343483	-1.00626	0.806713	-0.0125014	-2.87329	-1.11857	-2.07576	-4.99249	-4.99249	-0.173722	-1.4252	0.171286	0.821108
AF4	0.523875	1.70229	0.566656	-0.577936	-1.57456	-2.20303	-0.749358	-1.69662	-0.112685	-0.891754	0.354934	-0.998495	0.0327184	-2.08053	-1.12347	0.985453	0.185735	-0.181052	-0.0116427	-1.57456	-0.998495	-0.593598	1.11884	-1.32056	0.523875	-0.112685	-0.820786	-0.491681	1.11884	-1.34511	-0.891754	-0.126892	-1.41064	-0.126892	-1.37921	1.65002	1.70229	-2.20303	0.566656	0.0837628	-2.18217	-2.18217	-0.820786	-1.7163	0.639964	0.185735
AF8	-0.38892	0.46054	0.862315	-0.289278	1.04594	0.524993	-0.994762	-2.8335	-0.821146	-0.652263	-0.760677	0.411567	0.829815	-1.70075	-1.03453	-0.365805	0.528422	-1.79056	-1.87975	1.04594	0.411567	-0.784672	0.498837	-1.05382	-0.38892	-0.821146	-0.30652	-1.88461	0.498837	-1.27164	-0.652263	0.0436657	-0.0937705	0.0436657	-0.539889	-0.290283	0.46054	0.524993	0.862315	-0.632855	-1.97868	-1.97868	-0.30652	-0.880674	0.850649	0.528422
F7	-1.25472	1.14647	-0.739797	-0.95937	1.36268	-0.595181	-0.836488	-1.57609	-1.39802	-2.91404	1.07116	0.200145	1.33093	-0.829985	-1.05844	-0.642243	0.475963	-1.54195	1.09027	1.36268	0.200145	-0.699002	0.503784	-1.19521	-1.25472	-1.39802	-0.213704	6.46281	0.503784	-0.11175	-2.91404	-0.285189	-4.47065	-0.285189	1.90001	0.373126	1.14647	-0.595181	-0.739797	0.873598	-0.186799	-0.186799	-0.213704	-1.48287	-0.794553	0.475963
F5	-0.566887	0.149946	0.0774622	-0.148971	0.953382	-0.670204	-0.979349	-0.843467	-0.712636	2.30931	0.96658	-1.95616	0.736652	-0.861326	-0.858681	1.45564	0.249327	-2.45048	0.532565	0.953382	-1.95616	-0.277666	0.466116	-1.79461	-0.566887	-0.712636	-0.0785221	6.65757	0.466116	-0.589095	2.30931	0.136699	-0.210461	0.136699	-0.368207	0.0663791	0.149946	-0.670204	0.0774622	-0.101949	-0.409526	-0.409526	-0.0785221	-1.32929	0.670974	0.249327
F3	-0.442467	1.56537	0.454942	-0.0119659	-0.0520779	1.33999	-0.640695	-0.529601	-0.0142203	-0.485171	0.125974	-1.9162	-0.259342	-0.835118	-0.524837	2.91422	0.860507	-0.727683	0.0676777	-0.0520779	-1.9162	-0.461025	1.52412	-1.20893	-0.442467	-0.0142203	-0.13218	1.21403	1.52412	-0.539071	-0.485171	0.126845	0.560849	0.126845	-0.0146411	1.28506	1.56537	1.33999	0.454942	1.14988	-1.34213	-1.34213	-0.13218	-1.40446	0.817534	0.860507
F1	-0.0947206	1.43762	2.96672	-0.279999	-1.35095	2.61824	-0.67369	-0.631335	-0.00644692	2.61567	0.502173	-1.21323	-0.541132	-1.5331	-0.512039	2.71035	0.875353	-0.420027	-0.100103	-1.35095	-1.21323	-0.45198	1.10896	-1.11094	-0.0947206	-0.00644692	-0.157743	-0.00624081	1.10896	0.0536685	2.61567	0.954901	-0.123716	0.954901	-2.49691	1.13221	1.43762	2.61824	2.96672	-0.0829233	-0.0281028	-0.0281028	-0.157743	-1.48257	0.778627	0.875353
Fz	-0.15267	0.945142	0.982534	-0.108922	-0.807647	-0.392248	-0.810009	-0.986236	-0.363555	2.62324	0.629766	1.09971	-0.286726	-1.98319	-0.945604	2.1794	0.884449	-0.404449	-0.170341	-0.807647	1.09971	-0.288891	0.488299	-1.08519	-0.15267	-0.363555	-0.476619	0.469909	0.488299	0.156645	2.62324	-0.588434	-1.86053	-0.588434	2.4092	0.783688	0.945142	-0.392248	0.982534	1.79507	-1.93907	-1.93907	-0.476619	-1.42892	0.630128	0.884449
F2	-0.276781	0.591757	-1.18131	-0.211016	-0.903829	-1.64496	-0.899765	-1.05615	0.143351	-2.67276	0.278737	0.841726	-0.589998	-1.66923	-0.927841	2.57982	0.634484	-0.334579	0.0563063	-0.903829	0.841726	-0.124046	1.62743	-1.27075	-0.276781	0.143351	-0.446365	0.198971	1.62743	0.527135	-2.67276	-0.882862	-0.995394	-0.882862	-0.558064	1.37883	0.591757	-1.64496	-1.18131	-0.664801	-2.50039	-2.50039	-0.446365	-1.65322	0.868366	0.634484
F4	-0.465676	2.17882	0.40184	-0.233482	-1.61202	-0.416986	-0.774944	-1.39705	-0.110394	0.585578	0.957173	-0.542049	-0.335698	-1.78626	-1.21855	1.92024	0.479378	-0.443681	0.278516	-1.61202	-0.542049	-0.0430322	-0.594921	-1.48128	-0.465676	-0.110394	-0.443829	0.286489	-0.594921	0.944024	0.585578	-0.518212	1.5326	-0.518212	-0.594024	0.124306	2.17882	-0.416986	0.40184	1.21793	-0.73235	-0.73235	-0.443829	-1.75648	0.756066	0.479378
F6	-0.772098	2.63668	0.445478	-0.81733	-1.74955	2.57039	-0.939939	-2.00302	-0.168854	-0.37308	-0.183408	-1.12722	-1.22757	-1.69105	-1.29633	0.780843	0.343705	-0.919608	-0.0546151	-1.74955	-1.12722	-0.483577	1.79897	-1.2418	-0.772098	-0.168854	-0.293559	-0.867328	1.79897	-0.288373	-0.37308	1.19895	0.973626	1.19895	-3.48721	0.313001	2.63668	2.57039	0.445478	1.58616	-0.367008	-0.367008	-0.293559	-1.73969	0.489218	0.343705
F8	-0.998851	0.596493	0.913066	-1.1075	-1.14528	2.73173	-1.31418	-2.35567	-1.19544	1.75186	-0.778353	0.776835	-0.590967	-2.3989	-1.45934	-0.362842	-0.095347	-0.066513	-0.952779	-1.14528	0.776835	-1.28627	0.915242	-1.10626	-0.998851	-1.19544	-0.367742	-1.67659	0.915242	0.956405	1.75186	1.87809	0.438044	1.87809	-0.737326	0.540205	0.596493	2.73173	0.913066	1.64378	1.07694	1.07694	-0.367742	-1.28756	0.0393086	-0.095347
FT7	-0.837477	-1.16483	1.1647	-1.02312	0.331682	0.301783	-0.733941	-1.06843	-1.31458	0.972628	1.13462	-0.488298	-0.487338	-1.2659	-0.978027	0.567026	-0.589012	-1.3423	1.28841	0.331682	-0.488298	-0.741175	-0.261728	-2.14265	-0.837477	-1.31458	-0.465873	-7.40562	-0.261728	-0.115848	0.972628	-1.56197	-0.992179	-1.56197	2.80296	1.46705	-1.16483	0.301783	1.1647	2.32595	-3.83126	-3.83126	-0.465873	-1.20939	-0.635252	-0.589012
FC5	-0.989029	-0.723164	-0.237732	-0.714331	-2.27621	-1.97975	-0.380979	-0.0154159	-0.522154	2.94631	0.891446	-0.691303	0.0606961	-0.377137	-0.733127	1.18235	0.634015	-0.699999	1.19551	-2.27621	-0.691303	0.184352	-0.634776	-1.21968	-0.989029	-0.522154	0.102907	-1.06395	-0.634776	0.0508701	2.94631	-0.741027	-0.28574	-0.741027	-0.268161	-0.147035	-0.723164	-1.97975	-0.237732	-0.507409	0.394309	0.394309	0.102907	-1.1868	0.765285	0.634015
FC3	-0.599623	2.36293	0.555917	-0.235528	-0.332789	1.56509	-0.668491	0.752251	0.210232	2.18479	0.14426	0.284646	0.282388	-0.96918	-0.58938	2.44299	0.759637	-0.184313	-0.105939	-0.332789	0.284646	0.255584	2.40713	-0.811407	-0.599623	0.210232	0.0147969	-1.55538	2.40713	0.396022	2.18479	1.08193	4.07913	1.08193	-1.6286	0.425607	2.36293	1.56509	0.555917	0.594146	0.736893	0.736893	0.0147969	-1.27499	0.863261	0.759637
FC1	-0.567642	2.22898	0.330656	-0.0192594	-1.68272	3.41259	-0.211397	0.0825503	0.762761	2.68829	0.806225	-1.07842	-0.191551	-1.09551	-0.660839	2.70495	0.752635	-0.329317	0.176984	-1.68272	-1.07842	0.00844421	1.54268	-0.84241	-0.567642	0.762761	-0.250805	0.440029	1.54268	1.0095	2.68829	3.16405	1.21815	3.16405	-1.88264	0.59557	2.22898	3.41259	0.330656	1.28671	0.67068	0.67068	-0.250805	-1.49526	0.81679	0.752635
FCz	-0.361026	-1.39732	0.00172998	-0.0227044	-0.625849	2.71559	-0.48196	-0.390163	1.08343	1.56722	1.02899	-0.102201	-0.26269	-1.55203	-0.817694	2.58653	0.840368	0.288277	0.245784	-0.625849	-0.102201	-0.0810442	1.17129	-1.08557	-0.361026	1.08343	-0.318197	-1.36441	1.17129	0.946567	1.56722	-1.01041	1.41921	-1.01041	0.67958	0.511386	-1.39732	2.71559	0.00172998	0.710943	1.03733	1.03733	-0.318197	-1.34654	0.715156	0.840368
FC2	-0.472525	-0.995433	-0.905561	0.0576816	-1.21886	-0.287784	-0.665217	-0.406465	0.988447	-1.08505	0.643134	-0.956453	-0.199417	-1.48988	-0.867657	2.21469	0.646739	0.362888	0.456016	-1.21886	-0.956453	0.145837	1.06349	-1.11252	-0.472525	0.988447	-0.762653	-0.381375	1.06349	-1.25041	-1.08505	-1.24572	1.40401	-1.24572	-2.32694	-0.51091	-0.995433	-0.287784	-0.905561	-2.02712	-0.215748	-0.215748	-0.762653	-1.30402	0.6518	0.646739
FC4	-0.386725	0.942203	0.301584	0.361092	-1.09331	1.28889	-0.306439	-0.496496	0.461128	1.17738	0.180111	-0.520177	-0.430776	-1.01356	-0.803832	1.32358	0.0864512	-0.0508493	0.477302	-1.09331	-0.520177	0.00805822	-1.19353	-1.08963	-0.386725	0.461128	-0.463347	-2.36925	-1.19353	0.378031	1.17738	4.25329	2.73783	4.25329	0.0671518	0.226701	0.942203	1.28889	0.301584	-0.672016	1.92071	1.92071	-0.463347	-0.981075	0.854269	0.0864512
FC6	-0.595425	0.655088	-0.0249849	-0.871681	-0.861853	3.24035	-1.1577	-1.43186	0.0535232	2.18077	0.221101	1.47836	-0.585407	-1.14054	-1.11519	1.29546	-0.523871	-0.122043	0.398939	-0.861853	1.47836	-0.884604	-0.209244	-0.95893	-0.595425	0.0535232	-0.34927	-1.93071	-0.209244	0.30452	2.18077	2.69382	4.30489	2.69382	1.19163	2.39126	0.655088	3.24035	-0.0249849	0.170783	1.62532	1.62532	-0.34927	-1.403	0.496508	-0.523871
FT8	-0.929239	-0.936857	0.676418	-1.39033	-2.33922	1.8477	-1.31678	-2.36633	-1.18983	3.17355	-0.284044	0.583688	-0.112579	-2.0232	-1.30809	-0.751945	-1.13236	-1.21273	-0.109249	-2.33922	0.583688	-1.56309	-0.236426	-1.51161	-0.929239	-1.18983	-0.191794	-0.215083	-0.236426	1.3388	3.17355	1.48438	2.42028	1.48438	-0.0403942	1.06313	-0.936857	1.8477	0.676418	0.543163	1.97658	1.97658	-0.191794	-1.39247	0.0421526	-1.13236
T7	-0.830553	-4.10815	0.0801353	-0.236996	1.95365	0.280948	-0.176984	0.524494	-1.25194	0.592305	0.506832	-2.92051	0.131487	-1.52686	-0.618264	-0.741039	-0.322102	-1.16595	0.835087	1.95365	-2.92051	-0.283137	-1.84014	-1.69451	-0.830553	-1.25194	-0.464237	1.52262	-1.84014	0.453367	0.592305	-2.55927	1.71371	-2.55927	-0.0433909	1.64776	-4.10815	0.280948	0.0801353	0.094459	0.981389	0.981389	-0.464237	-0.73448	-0.361439	-0.322102
C5	-0.528952	-1.81381	0.498156	-0.255234	2.01671	4.57219	-0.654588	0.947854	-0.268394	2.10753	-0.37047	-1.37039	0.256461	0.185933	-0.451477	0.392084	-0.00894752	-2.28181	1.02887	2.01671	-1.37039	0.663105	-0.71518	-0.892326	-0.528952	-0.268394	0.166774	-2.55925	-0.71518	-2.02448	2.10753	2.821	4.1584	2.821	2.37931	0.713879	-1.81381	4.57219	0.498156	-0.0537064	4.70701	4.70701	0.166774	-0.792292	0.554653	-0.00894752
C3	-0.416165	-2.65049	1.202	-0.156438	-1.0342	1.50597	-0.0045216	1.04041	0.855295	0.488248	0.791417	0.152069	0.0100177	-0.388151	-0.380456	1.7791	0.186966	-0.253601	0.474267	-1.0342	0.152069	0.817612	-2.06459	-0.195716	-0.416165	0.855295	0.198486	-2.22114	-2.06459	-0.258578	0.488248	0.0117026	4.61295	0.0117026	-0.555376	-0.954737	-2.65049	1.50597	1.202	-0.90619	3.83867	3.83867	0.198486	-0.734268	0.706948	0.186966
C1	-0.383637	-5.71977	0.23824	-0.0100001	-2.34365	1.71663	-0.191889	1.28529	1.24618	2.29384	1.17824	-0.24836	-0.189205	-0.909701	-0.504249	2.16076	0.300447	-0.0880705	0.247463	-2.34365	-0.24836	0.524491	-0.0542081	-0.366668	-0.383637	1.24618	-0.0431421	0.112367	-0.0542081	-0.0402251	2.29384	-0.274815	4.96658	-0.274815	0.553726	-0.108603	-5.71977	1.71663	0.23824	0.43764	3.53362	3.53362	-0.0431421	-0.553923	0.675699	0.300447
Cz	-0.662327	1.89598	-1.20676	-0.0660592	-2.64184	-3.50062	-0.255037	0.577611	1.23491	-0.407641	0.317259	0.18529	-0.153864	-0.997122	-0.681067	1.92995	0.324804	0.0693716	0.314618	-2.64184	0.18529	-0.0751582	-1.37738	-0.716302	-0.662327	1.23491	-0.385136	0.485187	-1.37738	2.57703	-0.407641	-0.570463	-3.92875	-0.570463	1.55967	2.04658	1.89598	-3.50062	-1.20676	-0.809152	0.315623	0.315623	-0.385136	-0.586307	0.448318	0.324804
C2	-0.534791	1.09448	-0.647696	0.664645	-2.46356	-2.03028	-0.476237	0.231331	1.2648	-2.29017	0.506163	1.22504	-0.171596	-0.952789	-0.654968	1.52578	0.37365	0.236752	0.444425	-2.46356	1.22504	0.0510075	1.27099	-1.00371	-0.534791	1.2648	-0.288657	-1.91427	1.27099	0.552122	-2.29017	-1.26137	-1.81592	-1.26137	1.19866	1.95785	1.09448	-2.03028	-0.647696	-1.40733	-4.14894	-4.14894	-0.288657	-0.498305	0.373702	0.37365
C4	-0.427026	1.24776	0.422681	0.698179	-0.907891	0.372168	-0.512744	0.452711	1.1836	0.73666	0.443823	3.15531	-0.243503	-0.69512	-0.62603	1.21238	0.030385	0.256285	0.489306	-0.907891	3.15531	0.0901979	-0.793256	-0.666666	-0.427026	1.1836	0.0332442	1.51696	-0.793256	-2.26603	0.73666	-0.408457	-1.20834	-0.408457	-0.687544	2.17022	1.24776	0.372168	0.422681	-0.5508	-3.14089	-3.14089	0.0332442	-0.189059	1.01943	0.030385
C6	-0.586	1.73029	-1.58457	-0.0260861	-1.90179	0.362688	-0.571817	-0.653803	0.385141	-0.617104	0.198533	-1.8627	-0.475872	-1.22428	-0.743153	0.806972	-0.552652	-0.0543792	0.546596	-1.90179	-1.8627	-0.617731	-0.631779	-0.736266	-0.586	0.385141	-0.19992	0.269166	-0.631779	-0.969779	-0.617104	-0.12062	-3.31562	-0.12062	1.40688	0.733614	1.73029	0.362688	-1.58457	-0.347902	-0.778629	-0.778629	-0.19992	-0.436029	0.969476	-0.552652
T8	-0.50934	0.0877332	-0.443652	-0.911822	1.32666	-3.38153	-1.22429	-1.14094	-0.4786	-1.99447	0.052217	-2.10171	-0.328539	-1.66337	-0.936202	0.708806	-0.755657	-0.0121381	-0.239404	1.32666	-2.10171	-0.908749	-0.128141	-1.28691	-0.50934	-0.4786	-0.243543	2.07782	-0.128141	-0.653642	-1.99447	-1.7493	-4.18952	-1.7493	-0.597123	1.27422	0.0877332	-3.38153	-0.443652	-1.78977	-1.61047	-1.61047	-0.243543	-0.780473	-0.150088	-0.755657
TP7	-0.00831705	1.76103	0.680635	0.500709	3.91297	-1.96099	0.700859	0.581656	-0.544558	3.0684	0.00498357	0.124112	0.121816	2.09361	0.682858	0.293341	-0.248553	-0.651736	0.96154	3.91297	0.124112	-0.0506181	0.72635	-0.367044	-0.00831705	-0.544558	0.142215	0.532083	0.72635	0.193065	3.0684	0.315374	-2.07963	0.315374	-0.971438	2.30968	1.76103	-1.96099	0.680635	-2.04237	-4.39831	-4.39831	0.142215	-0.054924	-0.308492	-0.248553
CP5	0.12234	1.24212	0.862923	0.298882	1.68433	1.50999	0.412346	1.694	-0.203779	-0.472756	0.236494	-1.15697	0.170458	1.2798	0.357642	0.347572	-0.00472995	-0.496934	1.23433	1.68433	-1.15697	0.930676	-0.459794	0.716292	0.12234	-0.203779	0.376399	-0.714448	-0.459794	0.541635	-0.472756	-0.110643	-0.0549363	-0.110643	-2.12946	3.58744	1.24212	1.50999	0.862923	-0.555253	-2.72043	-2.72043	0.376399	0.657999	0.730761	-0.00472995
CP3	-0.0119566	1.36272	-0.262842	-0.0498789	-1.62997	0.564366	0.372394	2.13394	1.19963	1.44999	-0.0536018	-0.916599	0.322508	0.467523	0.0201113	1.45671	0.202323	0.106306	0.811339	-1.62997	-0.916599	1.129	0.508865	0.623105	-0.0119566	1.19963	0.565393	-3.48466	0.508865	0.0130338	1.44999	-0.00258107	-2.51785	-0.00258107	-0.485794	2.56202	1.36272	0.564366	-0.262842	-0.477287	-1.18366	-1.18366	0.565393	0.395621	0.778207	0.202323
CP1	0.279951	0.814605	-0.0203453	0.330342	-2.19142	-1.68667	0.100356	1.77408	1.84569	0.398765	0.145099	0.0752902	0.0751827	0.205106	-0.0181079	1.66901	0.00208863	-0.0457542	0.587597	-2.19142	0.0752902	1.00668	5.43523	-0.0576244	0.279951	1.84569	0.21796	1.61281	5.43523	-0.0284985	0.398765	-1.07199	0.618336	-1.07199	-0.820152	1.66918	0.814605	-1.68667	-0.0203453	1.00083	-1.00954	-1.00954	0.21796	0.31758	0.664946	0.00208863
CP2	-0.307605	2.26255	1.12357	1.17866	-1.7605	1.30695	-0.188636	1.38143	1.96029	-0.423816	0.396307	0.55673	-0.269375	-0.488846	-0.239851	1.10996	0.349529	0.309648	0.444528	-1.7605	0.55673	0.355312	0.712911	0.216572	-0.307605	1.96029	0.184763	-2.11202	0.712911	-1.14911	-0.423816	0.181446	-0.0491875	0.181446	-3.50815	1.16827	2.26255	1.30695	1.12357	-0.71753	-0.926114	-0.926114	0.184763	0.868958	0.477673	0.349529
CP4	-0.0886766	1.02796	1.88785	1.46801	-0.972368	2.55424	-0.399951	1.75807	1.41078	1.01169	0.743424	0.46299	-0.024387	0.225905	-0.0534084	0.874435	-0.0487415	0.53477	0.914729	-0.972368	0.46299	0.458374	0.498641	0.306129	-0.0886766	1.41078	0.532011	-1.68453	0.498641	-0.603329	1.01169	0.903964	0.421779	0.903964	0.120879	2.35801	1.02796	2.55424	1.88785	-0.0672491	1.00547	1.00547	0.532011	1.1863	0.597476	-0.0487415
CP6	-0.211508	0.791664	-0.37263	1.79617	0.509061	-0.992443	-0.54135	1.16603	1.49054	1.98218	0.638315	-1.32565	-0.240499	1.18415	0.37384	0.320009	-0.319593	0.704198	0.938262	0.509061	-1.32565	0.0645003	0.415413	0.447988	-0.211508	1.49054	0.563009	1.39369	0.415413	0.4486	1.98218	-1.46103	0.786854	-1.46103	-0.356736	0.0676431	0.791664	-0.992443	-0.37263	0.248494	-0.9804	-0.9804	0.563009	1.02784	0.796528	-0.319593
TP8	0.176625	2.14598	0.998156	0.21261	0.0503593	1.67228	-0.460613	1.47593	0.582058	0.89742	0.7838	-2.22004	-0.628087	0.765746	0.103341	-0.02041	-0.471206	0.492091	1.65176	0.0503593	-2.22004	0.179673	0.849316	1.0596	0.176625	0.582058	0.434805	-0.895551	0.849316	0.977673	0.89742	0.206515	1.27026	0.206515	-3.56747	0.367278	2.14598	1.67228	0.998156	1.63906	-1.81132	-1.81132	0.434805	-0.698956	0.170624	-0.471206
P7	0.0645318	1.8816	-0.144362	0.836188	1.35595	2.54221	1.86363	1.47574	-0.254619	1.26965	-0.270892	0.15642	0.150736	4.69976	1.2972	-0.944835	-0.207679	0.0419148	1.69484	1.35595	0.15642	1.31226	1.44863	1.73345	0.0645318	-0.254619	0.359771	-0.137875	1.44863	0.572868	1.26965	1.85185	2.39076	1.85185	-3.37647	0.744961	1.8816	2.54221	-0.144362	1.59943	0.539389	0.539389	0.359771	1.53648	0.295845	-0.207679
P5	0.659196	-0.249433	-0.151428	1.07759	1.29969	0.495446	0.969242	2.40717	0.147481	2.83238	0.951622	-1.59047	0.292481	3.21347	0.93792	-0.524021	-0.481407	-0.31367	1.30769	1.29969	-1.59047	1.70795	0.0580028	2.30322	0.659196	0.147481	0.383991	0.944131	0.0580028	0.369034	2.83238	-0.0805585	2.34813	-0.0805585	1.1138	0.546525	-0.249433	0.495446	-0.151428	1.32379	1.28537	1.28537	0.383991	2.8567	0.639342	-0.481407
P3	0.67864	1.17596	0.21187	1.10429	-0.842241	-1.41779	0.95779	2.62509	2.06577	0.461184	0.151004	-1.6261	0.252704	1.59711	0.484947	1.32111	-1.17198	0.00676377	1.45399	-0.842241	-1.6261	1.40433	-0.305918	1.49936	0.67864	2.06577	0.857152	-0.188223	-0.305918	1.0751	0.461184	2.3037	1.88242	2.3037	-0.517837	0.209422	1.17596	-1.41779	0.21187	0.545575	0.131566	0.131566	0.857152	2.69984	0.644463	-1.17198
P1	0.7028	1.0454	0.758024	1.23928	-1.66029	3.92726	0.443636	2.61638	2.13817	1.82446	0.187258	1.12746	-0.0958327	0.850486	0.336592	0.803704	-0.0189565	0.303281	1.15174	-1.66029	1.12746	1.43962	2.58818	0.856483	0.7028	2.13817	0.707347	-0.743044	2.58818	0.688333	1.82446	1.59187	1.56787	1.59187	-1.17578	0.915371	1.0454	3.92726	0.758024	1.18409	1.06849	1.06849	0.707347	2.01174	0.50868	-0.0189565
Pz	0.149428	-0.714301	0.191913	1.37843	-1.74733	1.16066	0.194577	2.29303	2.67108	-0.0623029	0.0901916	0.639323	-0.290909	0.534978	0.363678	0.64374	0.358785	0.553612	0.826141	-1.74733	0.639323	1.27363	-0.517405	0.664133	0.149428	2.67108	0.572396	-2.90574	-0.517405	-0.0150761	-0.0623029	0.868422	2.65234	0.868422	-2.32254	3.3667	-0.714301	1.16066	0.191913	-1.85331	1.73885	1.73885	0.572396	1.72761	0.449321	0.358785
P2	0.43762	1.40347	0.390601	2.13795	-2.1132	2.45607	0.260107	2.19924	2.59695	1.99798	0.369387	-0.619254	-0.108784	0.88614	0.15885	0.868393	0.413764	0.868248	1.24116	-2.1132	-0.619254	0.787364	-0.00468544	1.10286	0.43762	2.59695	0.624691	-2.67477	-0.00468544	0.400193	1.99798	2.81293	2.85576	2.81293	0.0573083	0.998284	1.40347	2.45607	0.390601	-0.758157	1.90815	1.90815	0.624691	2.63631	0.169965	0.413764
P4	0.428907	-0.852852	0.442046	2.71864	-1.35686	3.27785	0.114533	1.9452	1.58846	1.8345	0.43456	-1.44918	-0.0987201	1.40585	0.445656	0.494704	-0.00474314	1.00979	1.52377	-1.35686	-1.44918	1.37975	-0.0848565	1.52708	0.428907	1.58846	0.639684	-1.47344	-0.0848565	-0.621673	1.8345	1.56831	3.02305	1.56831	-0.0107839	2.12337	-0.852852	3.27785	0.442046	0.552897	0.654945	0.654945	0.639684	3.80097	0.743989	-0.00474314
P6	0.53439	-3.23825	0.474741	2.58724	-0.821525	1.25712	0.278436	2.3408	1.30421	2.04333	0.759436	-1.67333	0.112448	3.08968	1.10533	-0.0261536	0.244861	0.918586	1.89125	-0.821525	-1.67333	1.36861	-0.919783	2.07683	0.53439	1.30421	1.32696	-0.602861	-0.919783	2.26025	2.04333	1.01535	2.08615	1.01535	-0.229962	0.623321	-3.23825	1.25712	0.474741	0.642998	1.779	1.779	1.32696	3.83022	0.0719245	0.244861
P8	0.448885	-2.07381	0.439057	1.56384	0.802872	1.88504	0.763992	2.07628	0.669716	-0.115633	0.739869	-1.59308	-0.249048	2.48962	1.58343	-1.16953	-0.449934	1.2281	2.38109	0.802872	-1.59308	1.12899	0.323586	2.39243	0.448885	0.669716	0.394993	-2.20656	0.323586	0.730871	-0.115633	0.458158	4.59178	0.458158	-0.590051	4.41158	-2.07381	1.88504	0.439057	-0.82572	2.39298	2.39298	0.394993	1.15679	0.105616	-0.449934
PO7	0.641701	-2.08256	0.906225	1.20678	0.982787	1.90362	2.36768	1.98841	0.345447	0.0346466	-0.563228	-0.50927	0.0205251	5.00459	1.54779	-1.02493	-0.0603834	0.77187	2.06517	0.982787	-0.50927	1.77254	0.282044	2.37282	0.641701	0.345447	0.307053	-2.10513	0.282044	0.727915	0.0346466	0.814782	4.56667	0.814782	-0.539191	0.592557	-2.08256	1.90362	0.906225	-0.867608	1.65457	1.65457	0.307053	1.99331	0.76881	-0.0603834
PO5	0.669611	-4.24992	0.568238	1.45009	0.999904	2.48814	1.61907	2.63244	0.320782	1.56339	0.237767	-0.532609	0.0982733	3.75638	1.63175	-1.06522	-0.168168	0.533809	2.0498	0.999904	-0.532609	1.78757	-0.259631	2.42732	0.669611	0.320782	0.348813	-0.160011	-0.259631	1.22636	1.56339	1.46555	4.25328	1.46555	0.876114	2.85875	-4.24992	2.48814	0.568238	0.569385	2.21346	2.21346	0.348813	2.92373	0.788509	-0.168168
PO3	0.849348	-4.28931	0.549157	1.33787	0.875312	2.51573	1.05052	2.50883	0.374403	1.57193	0.475902	-0.537225	0.117438	2.06938	1.41438	0.0563746	-0.153455	-0.0467896	1.93584	0.875312	-0.537225	1.78043	-0.819542	2.95916	0.849348	0.374403	0.353445	-0.810101	-0.819542	1.60754	1.57193	1.40206	4.22384	1.40206	0.960992	1.68625	-4.28931	2.51573	0.549157	0.546384	3.83572	3.83572	0.353445	2.89525	0.525269	-0.153455
POz	0.823812	0.630051	-0.127309	1.30436	-1.26425	-1.79261	0.766141	2.77279	2.70248	1.69048	0.0585714	0.733095	0.00872732	1.24084	1.16596	-0.436499	0.0996124	0.501595	1.97938	-1.26425	0.733095	1.273	2.21334	2.30605	0.823812	2.70248	0.743746	4.07115	2.21334	-0.266735	1.69048	-1.78621	-0.965165	-1.78621	-0.379196	1.94337	0.630051	-1.79261	-0.127309	0.247843	-0.768079	-0.768079	0.743746	2.8608	0.29069	0.0996124
PO4	0.339639	0.192169	-1.08056	2.9328	-0.466402	1.4311	0.396869	2.86922	1.56576	-2.22133	0.525616	0.433219	-0.116144	2.38879	1.2885	-0.84849	0.236727	1.31831	2.75506	-0.466402	0.433219	1.61582	-0.457324	2.77089	0.339639	1.56576	0.498082	0.49454	-0.457324	1.04114	-2.22133	-1.30192	-2.37784	-1.30192	2.15279	0.984814	0.192169	1.4311	-1.08056	2.34492	0.168723	0.168723	0.498082	5.27278	0.391446	0.236727
PO6	0.376693	0.471525	-0.287682	2.58782	-0.36039	-1.99549	0.942247	2.74651	1.48108	-0.641428	0.318562	0.445098	-0.287939	2.77383	1.73368	-1.10482	0.0953778	1.31811	2.7177	-0.36039	0.445098	1.3815	1.16014	3.24443	0.376693	1.48108	0.42023	-2.64502	1.16014	-1.63128	-0.641428	-1.37776	-0.377702	-1.37776	-0.476366	0.684618	0.471525	-1.99549	-0.287682	-2.29785	-1.11388	-1.11388	0.42023	2.96051	0.593117	0.0953778
PO8	0.396632	-2.41497	-0.964011	1.54326	0.160907	0.252948	1.05686	2.30143	0.645851	1.97873	-1.09371	0.492928	-0.351837	2.78195	2.30621	-2.08125	0.0461593	1.46081	2.74641	0.160907	0.492928	1.37666	-0.561429	2.95688	0.396632	0.645851	0.403845	0.17373	-0.561429	-0.300762	1.97873	-1.538	0.213878	-1.538	0.933912	0.752727	-2.41497	0.252948	-0.964011	0.207927	0.11754	0.11754	0.403845	2.91432	0.216946	0.0461593
O1	0.778528	-2.00155	0.328799	0.600562	1.80962	1.77396	2.12468	1.90442	0.36976	0.308432	0.0487947	-0.582034	-0.515447	2.51736	1.88676	-1.98181	-0.0662487	0.83273	1.9274	1.80962	-0.582034	1.15621	-2.04331	2.51575	0.778528	0.36976	0.398659	-2.14998	-2.04331	0.765661	0.308432	0.349596	3.41383	0.349596	-0.579957	-2.28951	-2.00155	1.77396	0.328799	-0.942647	2.25529	2.25529	0.398659	2.06822	0.519851	-0.0662487
Oz	0.527128	-4.27041	0.15569	0.771515	-0.425355	-0.262886	1.46975	1.93322	0.682837	0.490018	0.162937	0.0926261	-0.251589	1.69572	1.93636	-2.51448	0.235207	1.19603	2.08963	-0.425355	0.0926261	0.827052	-1.29464	3.08558	0.527128	0.682837	0.0809868	-0.758641	-1.29464	1.58508	0.490018	1.47635	3.72594	1.47635	0.859138	1.67399	-4.27041	-0.262886	0.15569	0.483221	3.74159	3.74159	0.0809868	1.68042	0.374101	0.235207
O2	0.362971	-4.1547	0.384047	1.08696	-0.8591	2.31618	0.768825	2.10385	0.977456	0.663648	-0.274836	2.7874	-0.461123	1.85717	2.0749	-2.16381	-0.0549547	1.41189	2.304	-0.8591	2.7874	1.24012	0.523775	2.97448	0.362971	0.977456	0.310633	-0.899755	0.523775	0.41462	0.663648	0.00420649	5.86263	0.00420649	-0.0349406	2.5227	-4.1547	2.31618	0.384047	-1.97766	3.90085	3.90085	0.310633	2.66742	0.502955	-0.0549547

## Sheet: No-Think 1850-2000
	S1	S2	S3	S4	S5	S6	S7	S8	S9	S10	S11	S12	S13	S14	S15	S16	S17	S18	S19	S20	S21	S22	S23	S24	S25	S26	S27	S28	S29	S30	S31	S32	S33	S34	S35	S36	S37	S38	S39	S40	S41	S42	S43	S44	S45	S46
Fp1	2.04271	2.5827	-0.97688	-0.855958	-2.19136	-0.649671	-0.581011	-2.71238	-0.490369	-1.32609	-0.51915	-0.293967	0.0799274	-0.459478	0.00991914	0.131379	0.922816	-2.72427	-2.35034	-2.19136	-0.293967	-1.32088	-0.586643	0.488971	2.04271	-0.490369	-0.314724	1.75427	-0.586643	1.50084	-1.32609	1.1008	1.10178	1.1008	-0.868016	-2.23862	2.5827	-0.649671	-0.97688	0.591178	-1.13162	-1.13162	-0.314724	-0.712798	-0.0105923	0.922816
Fpz	1.77491	1.83513	-0.625226	-0.54127	-1.83586	-1.57529	-0.643098	-2.92844	-1.4268	0.926424	-0.601871	-1.14207	0.312639	-0.77055	0.468072	0.771294	0.404467	-3.14098	-1.31243	-1.83586	-1.14207	-0.493506	0.633859	-0.932135	1.77491	-1.4268	-0.413979	-0.738482	0.633859	1.8308	0.926424	1.60774	0.648782	1.60774	1.01316	0.123456	1.83513	-1.57529	-0.625226	1.96714	-2.79711	-2.79711	-0.413979	-1.10508	0.803702	0.404467
Fp2	1.86408	0.987438	-0.753084	-0.232936	0.156745	-2.79356	-1.13246	-2.69282	-1.16846	-0.21119	-0.744015	-1.75161	0.885475	-0.753668	0.0474731	0.48616	-0.115683	-6.29618	-0.685144	0.156745	-1.75161	-0.423052	0.211228	-1.05885	1.86408	-1.16846	-0.306191	-1.95576	0.211228	-0.191651	-0.21119	0.441412	-0.272263	0.441412	0.515658	-2.94116	0.987438	-2.79356	-0.753084	2.62004	-0.670807	-0.670807	-0.306191	-0.78151	-1.05555	-0.115683
AF7	0.955672	0.423083	-0.065552	-1.33269	0.870711	1.59026	-0.47597	-2.56703	-0.618304	2.12161	-0.11891	0.517077	-0.558632	-0.210528	-0.739195	-0.38138	-0.356724	-7.79888	-2.77772	0.870711	0.517077	-1.08265	-1.4533	0.107643	0.955672	-0.618304	0.665612	2.9511	-1.4533	-0.526845	2.12161	-1.21517	-1.25594	-1.21517	1.17511	0.640962	0.423083	1.59026	-0.065552	-0.608737	2.65906	2.65906	0.665612	-1.21698	0.492039	-0.356724
AF3	0.97168	-0.179216	-0.925989	-1.85429	-0.666752	0.893995	-0.456214	-2.30723	-1.05962	-2.83702	-0.387133	0.117847	-0.576946	-0.478453	0.0966008	0.299751	-0.0093712	0.798522	-0.363043	-0.666752	0.117847	0.151399	-1.67216	-1.26613	0.97168	-1.05962	-0.357405	0.330854	-1.67216	1.35849	-2.83702	-0.435091	1.20963	-0.435091	0.780516	0.185272	-0.179216	0.893995	-0.925989	0.907592	-2.33756	-2.33756	-0.357405	-1.75554	0.294005	-0.0093712
AF4	0.510725	0.175337	-2.71504	-0.711881	-0.413315	-0.311883	-0.930859	-2.52342	-0.5918	-4.94581	-0.704043	-0.39523	0.470095	-0.549929	0.564421	0.979384	-0.270201	1.02248	-0.669114	-0.413315	-0.39523	0.0772743	-3.989	-1.60492	0.510725	-0.5918	-0.632944	2.10331	-3.989	-2.23715	-4.94581	-1.94868	0.0358715	-1.94868	-3.13956	-0.127183	0.175337	-0.311883	-2.71504	1.22156	-4.53268	-4.53268	-0.632944	-1.63861	1.23168	-0.270201
AF8	0.931514	-0.248537	-0.351914	-0.143269	1.27355	-1.67766	-1.32232	-2.95369	-0.899158	-1.39116	-0.761431	-0.476502	-0.299271	-0.568664	-0.723464	0.00484177	-0.494459	-3.57471	0.288207	1.27355	-0.476502	-1.23966	-1.72848	-1.20842	0.931514	-0.899158	-0.144213	-3.51413	-1.72848	-0.30126	-1.39116	-2.15466	0.334813	-2.15466	-1.7514	0.24645	-0.248537	-1.67766	-0.351914	2.56897	-1.90491	-1.90491	-0.144213	-0.807697	0.65375	-0.494459
F7	-0.659935	-0.358845	0.552837	-1.88252	1.12458	0.0704191	-0.590727	-1.66393	-0.712146	-1.04192	-0.258486	1.19502	-1.08914	-0.132925	-0.327562	-0.341565	-0.434614	-2.80012	-1.25374	1.12458	1.19502	-1.31668	-0.696293	0.119799	-0.659935	-0.712146	-0.059955	6.56871	-0.696293	0.0165322	-1.04192	-0.599677	0.86009	-0.599677	1.73673	0.987078	-0.358845	0.0704191	0.552837	4.11538	-1.20341	-1.20341	-0.059955	-1.48871	-0.567341	-0.434614
F5	0.935031	0.138629	-1.13471	-1.71869	1.22577	0.585924	-0.671357	-1.75933	0.0957754	-0.891625	-0.541318	1.19614	-0.991771	-0.585274	-0.735176	-0.370956	0.0850737	-3.51384	-0.459258	1.22577	1.19614	-0.686014	1.16214	-1.12222	0.935031	0.0957754	-0.417214	-0.163903	1.16214	-0.253097	-0.891625	-0.589705	-0.192524	-0.589705	0.298114	0.570409	0.138629	0.585924	-1.13471	-2.21149	2.75537	2.75537	-0.417214	-1.72437	0.288537	0.0850737
F3	0.73447	0.182939	-2.304	-2.13616	0.0978045	0.28464	-0.402881	-1.72957	0.163154	-2.90834	-0.367648	0.925224	-0.321188	-0.532894	-0.0266648	0.626039	-0.172795	0.512869	-0.321462	0.0978045	0.925224	0.200198	-2.09312	-1.22916	0.73447	0.163154	-0.387153	-0.796036	-2.09312	0.338802	-2.90834	-1.39187	-0.26512	-1.39187	-6.0119	0.187053	0.182939	0.28464	-2.304	-0.789867	-0.778887	-0.778887	-0.387153	-1.80597	0.187402	-0.172795
F1	0.630531	-0.156121	-4.09003	-2.0008	-0.488705	0.525098	-0.650123	-1.97415	-0.392264	-7.73217	-0.698768	0.278771	-0.461118	-0.844987	0.0367422	0.687875	0.057927	0.523483	-0.176175	-0.488705	0.278771	0.228124	-2.83911	-1.57728	0.630531	-0.392264	-0.323779	-0.0977528	-2.83911	2.06944	-7.73217	-1.72717	0.62411	-1.72717	-5.27227	-0.69513	-0.156121	0.525098	-4.09003	1.92036	-1.84899	-1.84899	-0.323779	-2.09315	0.0913964	0.057927
Fz	0.568919	-0.470779	0.323954	-1.76938	-0.184785	-2.62319	-0.543443	-2.33016	-0.649058	-0.575582	0.0972895	-1.58504	-0.217055	-1.06614	0.0731405	0.596113	-0.153344	0.736464	-0.0388162	-0.184785	-1.58504	0.152839	-1.46329	-2.00568	0.568919	-0.649058	-0.355762	-0.546635	-1.46329	0.238101	-0.575582	-1.34599	-0.244584	-1.34599	-0.633499	0.49864	-0.470779	-2.62319	0.323954	1.81962	-2.96009	-2.96009	-0.355762	-2.18636	0.654157	-0.153344
F2	0.467811	0.31938	-1.24555	-1.11985	0.196306	1.17737	-0.290002	-2.11708	-0.14783	4.87559	-0.782904	-1.22983	-0.563902	-0.733202	0.491967	1.26747	-0.181806	1.24949	-0.0427404	0.196306	-1.22983	0.0484922	-0.43521	-1.8594	0.467811	-0.14783	-0.564479	0.810307	-0.43521	1.09212	4.87559	0.136587	-0.278114	0.136587	0.176645	-0.791646	0.31938	1.17737	-1.24555	-1.71196	0.430536	0.430536	-0.564479	-2.05691	0.882799	-0.181806
F4	0.304828	0.365023	-2.2372	-0.700688	-0.162271	0.813224	-0.907929	-1.72956	-0.315752	-1.02831	-0.16485	-0.576122	-0.101545	-0.822882	0.431944	1.65133	-0.154148	1.56875	-0.0892242	-0.162271	-0.576122	0.0255834	-1.25043	-1.81502	0.304828	-0.315752	-0.520876	-2.28691	-1.25043	1.16517	-1.02831	-1.37802	-0.764799	-1.37802	-2.64891	-0.265283	0.365023	0.813224	-2.2372	-2.06649	1.90579	1.90579	-0.520876	-2.03591	1.3463	-0.154148
F6	-0.591202	0.39574	-1.11953	-0.789101	-0.587215	-0.0270463	-1.22119	-1.81605	-0.526637	-3.00367	-0.675212	-0.421484	0.0259241	-0.365312	0.19454	2.08083	-0.183556	-0.898676	-0.260223	-0.587215	-0.421484	-0.564284	-0.789566	-1.42112	-0.591202	-0.526637	0.0841534	-1.25909	-0.789566	-2.12591	-3.00367	-0.291688	0.158925	-0.291688	-4.93561	-1.64428	0.39574	-0.0270463	-1.11953	0.111618	1.02225	1.02225	0.0841534	-1.3569	1.25469	-0.183556
F8	-1.03094	0.333378	-0.442581	-0.700351	-0.859129	-0.509827	-0.551276	-2.56828	-1.56118	0.0358618	-0.681459	-0.358427	0.0447485	-0.208868	0.00997813	-0.036164	-1.22956	-0.517064	-1.01424	-0.859129	-0.358427	-1.04435	-1.007	-1.22779	-1.03094	-1.56118	-0.133959	-5.64409	-1.007	-0.856813	0.0358618	0.133196	0.208531	0.133196	-1.56456	-0.018407	0.333378	-0.509827	-0.442581	0.386136	0.198215	0.198215	-0.133959	-1.23387	0.554774	-1.22956
FT7	-0.908938	-0.658634	1.0948	-1.29539	1.13388	-1.28186	-0.268145	-1.15182	0.135722	-0.257883	-0.298737	0.76974	-0.857673	-0.107068	-1.00755	0.0705135	-0.574216	0.260259	-1.60785	1.13388	0.76974	-1.18723	-0.9233	-0.182885	-0.908938	0.135722	0.111158	-2.64734	-0.9233	1.11967	-0.257883	-0.628084	1.5669	-0.628084	2.91113	0.569005	-0.658634	-1.28186	1.0948	0.714297	-0.5784	-0.5784	0.111158	-1.39215	-1.29493	-0.574216
FC5	-0.358321	0.459802	-0.705009	-1.92857	-0.951485	0.198933	-0.491166	-0.495617	0.470216	-1.61945	-0.256647	0.6421	-0.536859	0.278034	-0.63744	0.0696315	0.080871	-0.556153	-0.710979	-0.951485	0.6421	-0.0533617	0.400045	0.00568692	-0.358321	0.470216	0.620726	1.19587	0.400045	-0.534731	-1.61945	-0.929532	-1.98223	-0.929532	-1.63199	0.240157	0.459802	0.198933	-0.705009	-2.96119	2.3381	2.3381	0.620726	-1.56657	-0.109715	0.080871
FC3	0.394629	-0.196401	-1.64853	-2.30108	0.179632	-0.304471	-0.676728	-0.409204	0.670812	-2.20925	-0.479599	0.164966	-0.302044	-0.230986	-0.37644	0.641543	-0.0253317	1.31448	0.328984	0.179632	0.164966	0.0897297	-4.84725	-0.81747	0.394629	0.670812	0.0597471	0.56568	-4.84725	-1.72207	-2.20925	-0.469671	-3.32465	-0.469671	-2.39434	-0.795747	-0.196401	-0.304471	-1.64853	-1.49829	4.15434	4.15434	0.0597471	-1.80898	0.407349	-0.0253317
FC1	0.317806	0.0475067	-1.2438	-2.75116	-0.716968	-0.0248964	0.0236867	-0.729504	0.147405	-0.937219	-0.199054	-0.558439	-0.4253	-0.801761	-0.113176	0.784844	0.0509581	1.28433	0.162842	-0.716968	-0.558439	0.269629	-2.59648	-1.09947	0.317806	0.147405	-0.06614	-5.04207	-2.59648	-0.157607	-0.937219	0.813168	-0.0109178	0.813168	-3.18687	-0.186673	0.0475067	-0.0248964	-1.2438	-0.85592	-0.339209	-0.339209	-0.06614	-2.0114	-0.175845	0.0509581
FCz	0.152663	0.0616053	0.366687	-2.08645	-0.429501	-0.498096	-0.371964	-1.15133	0.33985	0.902324	-0.314691	-1.43971	-0.363647	-0.736026	0.152976	1.20223	0.0543112	1.76587	0.12734	-0.429501	-1.43971	0.169077	-1.01443	-1.53245	0.152663	0.33985	-0.41788	-4.27544	-1.01443	0.208555	0.902324	-0.060964	-0.314942	-0.060964	-1.70596	0.520882	0.0616053	-0.498096	0.366687	-0.484441	-1.10087	-1.10087	-0.41788	-2.34975	0.505618	0.0543112
FC2	0.281429	-0.829461	-0.282379	-1.6961	-0.297574	-1.40958	-0.364559	-0.698488	0.363703	-0.864723	-0.0522533	0.110488	-0.0757523	-0.726086	0.446373	1.40031	0.122665	1.79535	0.182042	-0.297574	0.110488	0.0614483	1.04358	-1.67834	0.281429	0.363703	-0.275365	-2.43643	1.04358	-0.745594	-0.864723	-1.4036	-1.64909	-1.4036	0.877642	-0.329972	-0.829461	-1.40958	-0.282379	-2.34656	0.251712	0.251712	-0.275365	-1.9038	0.523016	0.122665
FC4	-0.21394	-0.312565	-0.327645	-0.712197	-0.467042	-0.471357	-0.481084	-0.63374	-0.176727	-0.995157	-1.0182	0.106235	-0.162397	-0.269316	0.214566	1.90967	0.0711899	2.09351	0.287576	-0.467042	0.106235	-0.0429358	-0.717591	-1.82248	-0.21394	-0.176727	-0.0735345	-1.48455	-0.717591	-2.58358	-0.995157	0.716422	-2.05574	0.716422	-0.0549253	-0.133358	-0.312565	-0.471357	-0.327645	-2.30682	0.248704	0.248704	-0.0735345	-1.70271	1.27903	0.0711899
FC6	-0.48863	0.677801	-0.804789	-0.116391	-0.651244	-0.301204	-0.971245	-0.851033	-0.335296	0.572874	-0.620928	0.031041	-0.19827	-0.108336	0.217869	0.902592	-0.087376	1.42937	-0.13404	-0.651244	0.031041	-0.675343	-1.39451	-1.44227	-0.48863	-0.335296	-0.106702	-0.648157	-1.39451	-3.55386	0.572874	0.235746	-2.03076	0.235746	-2.35944	-1.19072	0.677801	-0.301204	-0.804789	-1.7751	0.524713	0.524713	-0.106702	-1.23556	0.629184	-0.087376
FT8	-1.41097	-0.37197	-0.865054	-0.588749	-1.5193	1.15869	-1.07572	-1.18874	-1.09932	0.123702	-0.297638	1.0209	0.398828	-0.117859	-0.378765	0.0108627	-0.789868	-1.24071	-0.876232	-1.5193	1.0209	-1.18017	-0.419872	-1.13422	-1.41097	-1.09932	0.231629	-4.26653	-0.419872	-1.83729	0.123702	1.00416	2.44172	1.00416	-1.64646	0.903072	-0.37197	1.15869	-0.865054	-1.26759	-0.339307	-0.339307	0.231629	-1.22962	0.284361	-0.789868
T7	-0.273872	-2.14369	2.45839	-0.86513	2.45274	0.873843	0.113369	0.380402	0.214346	1.05086	0.0940206	1.68901	-0.584279	0.238395	-0.723191	-0.584119	-0.26162	1.98102	-1.91517	2.45274	1.68901	-1.03158	2.36086	0.107006	-0.273872	0.214346	-0.0680001	-0.619085	2.36086	-0.0657211	1.05086	0.709457	1.90512	0.709457	1.66611	0.344637	-2.14369	0.873843	2.45839	0.504599	-2.70553	-2.70553	-0.0680001	-1.59559	-1.4425	-0.26162
C5	-0.158366	-0.122282	-1.55284	-1.22865	1.37814	-0.26364	-0.130958	0.446858	1.16309	0.914256	-0.144795	1.59421	-0.294192	0.0936698	-0.583428	0.305448	-0.0673898	1.26135	-0.361487	1.37814	1.59421	0.06413	1.35191	0.528525	-0.158366	1.16309	0.241132	-5.23449	1.35191	-2.4357	0.914256	1.36694	-3.18155	1.36694	0.627497	-0.213968	-0.122282	-0.26364	-1.55284	-1.38826	-0.683047	-0.683047	0.241132	-1.12335	-0.239256	-0.0673898
C3	0.0868123	-2.06173	2.99087	-2.58448	-0.694159	1.10588	0.277885	0.801058	1.31394	0.283035	-0.301795	-0.282699	0.00882114	-0.098554	-0.30108	0.57014	0.0350407	2.00423	-0.0367446	-0.694159	-0.282699	0.321232	2.1647	-0.0113422	0.0868123	1.31394	0.19895	-3.43534	2.1647	0.562082	0.283035	1.48558	-0.231453	1.48558	0.539246	0.439312	-2.06173	1.10588	2.99087	-2.24205	1.53936	1.53936	0.19895	-1.49078	0.830093	0.0350407
C1	0.227084	0.071774	3.40917	-2.96759	-0.841237	-0.48019	0.166084	0.757183	0.59067	1.05842	-0.440672	-1.20992	-0.383311	-0.667596	0.139331	0.891929	0.271772	1.85266	0.0832061	-0.841237	-1.20992	0.101595	4.12371	-0.674733	0.227084	0.59067	0.207054	-1.39256	4.12371	0.213193	1.05842	0.411157	-0.714489	0.411157	1.99615	1.40854	0.071774	-0.48019	3.40917	-1.30667	0.477918	0.477918	0.207054	-1.06945	0.362116	0.271772
Cz	0.174135	0.943803	-1.32522	-2.32504	-0.915026	1.54226	0.446475	0.601799	0.364707	0.822697	-0.0359385	-1.66558	-0.0214025	-0.763855	0.133527	1.26575	0.424504	2.03638	-0.111669	-0.915026	-1.66558	-0.0978554	-0.989278	-1.15717	0.174135	0.364707	-0.102566	1.69494	-0.989278	-1.50258	0.822697	-1.65822	3.45422	-1.65822	0.796979	0.64116	0.943803	1.54226	-1.32522	-0.308811	1.90368	1.90368	-0.102566	-1.06135	0.604485	0.424504
C2	0.10774	-0.202133	-0.968775	-1.01815	-1.03581	-2.22252	-0.0502412	0.539552	0.46869	-0.304371	-0.517583	-1.90388	-0.0400001	-0.550453	0.470078	1.27308	0.51753	2.04253	0.188107	-1.03581	-1.90388	0.0841759	-2.16182	-0.869758	0.10774	0.46869	-0.131406	4.81115	-2.16182	0.241908	-0.304371	-1.93364	0.329534	-1.93364	-0.0025136	-0.137397	-0.202133	-2.22252	-0.968775	0.368709	-1.05834	-1.05834	-0.131406	-0.761606	0.890529	0.51753
C4	-0.134246	2.26514	-1.4421	-0.365854	0.00330308	-1.49186	-0.0767368	0.472886	0.222123	-0.982348	0.277941	-0.867626	-0.143894	-0.183924	0.450831	1.35842	0.362725	1.94081	0.175641	0.00330308	-0.867626	0.0588119	-2.49513	-0.926976	-0.134246	0.222123	-0.0147304	0.371602	-2.49513	-0.0217194	-0.982348	-2.71586	0.101246	-2.71586	-0.410627	0.67962	2.26514	-1.49186	-1.4421	3.8588	0.677163	0.677163	-0.0147304	-0.549263	1.15853	0.362725
C6	-0.416223	0.886463	-2.58501	0.41286	-0.977245	0.230824	-0.329941	-0.143211	0.299036	1.67845	-0.286579	1.70787	0.134197	0.54689	0.168043	1.21302	0.10782	1.6623	0.282948	-0.977245	1.70787	-0.502081	-1.76231	-0.97672	-0.416223	0.299036	0.290715	-0.324302	-1.76231	0.866455	1.67845	-1.14798	1.4169	-1.14798	1.58857	-0.0958332	0.886463	0.230824	-2.58501	2.88557	-0.800608	-0.800608	0.290715	-0.527007	0.598056	0.10782
T8	-1.03867	0.0402005	-1.09346	0.871947	0.258635	2.32863	-0.803535	-0.887676	-0.477255	-0.657285	-0.263029	1.46926	0.610585	0.506332	-0.378506	0.613862	-0.0299294	1.13068	0.526818	0.258635	1.46926	-0.331711	-1.27986	0.447402	-1.03867	-0.477255	0.718733	1.13319	-1.27986	0.599601	-0.657285	-2.07264	-0.669101	-2.07264	2.60798	0.41815	0.0402005	2.32863	-1.09346	-2.21201	1.7037	1.7037	0.718733	-0.486358	0.153701	-0.0299294
TP7	-1.04735	0.438595	-2.02127	0.0140117	1.97224	-0.356869	0.255015	0.800334	1.00941	-3.8854	-0.286758	0.253021	-0.219907	1.54454	-0.715868	0.0344887	0.545154	1.98107	-1.53862	1.97224	0.253021	0.502647	-1.57439	1.20972	-1.04735	1.00941	-0.265843	0.613387	-1.57439	1.45604	-3.8854	-1.07683	-0.111814	-1.07683	-1.66507	-0.345453	0.438595	-0.356869	-2.02127	0.986999	-0.172195	-0.172195	-0.265843	-0.158277	-1.34111	0.545154
CP5	-0.333762	0.394434	-1.3645	-0.382377	1.08184	-0.0902624	0.0683598	1.31452	0.691979	-1.42751	-0.270823	0.565356	-0.0610339	0.936682	-0.466705	0.264876	0.244042	2.73391	-0.754031	1.08184	0.565356	0.696812	-2.23497	1.03374	-0.333762	0.691979	-0.0213996	-0.242617	-2.23497	2.07905	-1.42751	-2.23715	0.133002	-2.23715	-2.22221	-2.28058	0.394434	-0.0902624	-1.3645	2.60265	-1.16254	-1.16254	-0.0213996	0.356035	-0.162416	0.244042
CP3	0.264214	-0.793895	-0.832309	-1.82918	-0.690814	-0.544279	0.187591	1.85688	2.08619	0.0467583	-0.0250993	0.688354	-0.0279756	0.548048	-0.148328	0.432706	0.33819	2.45893	0.650461	-0.690814	0.688354	0.76642	-1.76608	0.66738	0.264214	2.08619	0.280671	-0.782062	-1.76608	0.204697	0.0467583	-2.16546	1.79494	-2.16546	-0.0581448	0.537233	-0.793895	-0.544279	-0.832309	1.22262	-1.0952	-1.0952	0.280671	0.00372689	0.447797	0.33819
CP1	0.188511	0.463395	-1.17805	-2.24386	-0.766341	0.141445	0.274777	1.91598	1.45154	-1.01703	0.0679104	-0.66078	0.286283	-0.13643	0.223803	0.968208	0.628352	2.46867	0.517932	-0.766341	-0.66078	0.906126	-1.44536	0.369972	0.188511	1.45154	0.36662	1.96261	-1.44536	1.36418	-1.01703	-1.59723	-0.321272	-1.59723	-2.18555	-1.26475	0.463395	0.141445	-1.17805	-0.815155	-1.30709	-1.30709	0.36662	0.209065	0.556052	0.628352
CP2	0.437833	-1.17492	-2.48898	-0.194399	-0.99102	0.584766	0.144085	1.71298	1.0295	-1.74656	-0.243055	-0.937667	0.0291644	-0.634329	0.512285	0.770056	0.831521	2.12828	0.329866	-0.99102	-0.937667	0.484614	-4.19109	-0.423359	0.437833	1.0295	0.138733	2.78294	-4.19109	-0.743925	-1.74656	-1.93631	-0.610899	-1.93631	-5.06293	-1.22585	-1.17492	0.584766	-2.48898	1.06546	-0.939947	-0.939947	0.138733	0.712223	1.0002	0.831521
CP4	0.271111	0.439866	-1.63977	1.05121	-0.663558	-1.2648	-0.0753763	1.41911	0.813243	-0.44645	0.447646	-0.374648	0.303145	0.0587841	0.543979	0.73319	1.01917	1.67241	0.461462	-0.663558	-0.374648	0.487467	-0.180626	-0.489773	0.271111	0.813243	0.0319216	-2.64915	-0.180626	0.868031	-0.44645	-1.70897	0.420323	-1.70897	-1.84435	-0.769894	0.439866	-1.2648	-1.63977	1.86	-0.829744	-0.829744	0.0319216	0.902199	0.581445	1.01917
CP6	0.0326993	0.432913	-0.976052	2.72933	-0.202073	-0.200783	-0.0246144	1.38927	0.874966	1.39173	0.265354	1.15756	0.238417	0.608268	0.613396	0.761994	0.555643	1.51934	0.0299362	-0.202073	1.15756	0.600832	0.82744	-0.23282	0.0326993	0.874966	0.100998	1.13063	0.82744	0.773314	1.39173	-1.15259	0.37042	-1.15259	0.400726	0.074313	0.432913	-0.200783	-0.976052	-3.14584	-1.31444	-1.31444	0.100998	1.21917	0.182191	0.555643
TP8	-0.41575	0.343669	-2.15341	3.04386	-0.843818	-0.259597	-0.137362	1.7798	-0.0928048	-1.82562	0.1934	1.48243	0.673643	0.402842	-0.181192	0.0660943	0.107243	0.126416	0.33905	-0.843818	1.48243	0.39517	-1.45152	0.125449	-0.41575	-0.0928048	1.12237	-0.591818	-1.45152	0.33394	-1.82562	-0.709212	-0.774442	-0.709212	-2.99928	-1.07221	0.343669	-0.259597	-2.15341	-1.9091	3.28036	3.28036	1.12237	0.756422	-0.175292	0.107243
P7	-0.266794	-0.47103	-1.21169	1.89748	0.616643	-0.38779	1.10902	1.40292	0.384155	-0.959043	-0.207539	0.128625	0.0999869	2.09638	-0.261382	-0.606837	0.00587362	2.16287	-0.23807	0.616643	0.128625	0.489621	-2.993	1.43157	-0.266794	0.384155	-0.0945854	-2.60727	-2.993	-0.228446	-0.959043	-0.422228	-0.589358	-0.422228	-4.4774	-0.298415	-0.47103	-0.38779	-1.21169	0.222632	-0.32615	-0.32615	-0.0945854	1.19201	-0.83087	0.00587362
P5	0.417706	0.162841	1.0532	1.54349	0.186227	1.58064	0.990512	2.08927	1.50702	0.252594	-0.123051	1.17521	0.143629	1.3794	-0.0249968	-0.23553	0.593797	2.61227	0.169421	0.186227	1.17521	1.56515	0.0815024	1.63698	0.417706	1.50702	-0.200832	-2.33357	0.0815024	2.41263	0.252594	1.3238	-0.000406712	1.3238	-0.869884	0.503032	0.162841	1.58064	1.0532	0.442907	-0.152702	-0.152702	-0.200832	2.2194	0.0941417	0.593797
P3	0.260168	-0.197455	-1.33831	-0.0578553	-0.493409	-0.0933497	0.418968	2.462	2.283	-0.532982	0.150402	1.17311	0.188402	0.711728	0.0988966	0.0681155	-0.334355	2.81785	0.896921	-0.493409	1.17311	1.34947	-0.776087	1.09793	0.260168	2.283	0.102137	-1.7427	-0.776087	-0.291542	-0.532982	1.56589	-1.36653	1.56589	-1.33101	-0.754378	-0.197455	-0.0933497	-1.33831	-1.53531	2.59587	2.59587	0.102137	2.22566	0.172767	-0.334355
P1	0.517486	-0.362805	-0.621155	-0.567351	-0.738296	0.216022	0.12365	2.77701	2.32437	-0.398525	0.245046	-0.59346	0.461463	-0.212881	0.572591	0.181185	1.30728	2.74369	0.892219	-0.738296	-0.59346	1.31449	-2.19755	0.932351	0.517486	2.32437	0.189279	-5.01446	-2.19755	0.574406	-0.398525	0.599225	-0.920043	0.599225	-0.711968	-0.838355	-0.362805	0.216022	-0.621155	-0.725224	-1.01162	-1.01162	0.189279	2.20012	0.360524	1.30728
Pz	0.483422	-0.302524	-0.208006	-0.340307	-0.723405	0.0475073	0.315626	2.81244	2.04618	0.592012	0.211515	-0.760023	0.449017	-0.697999	0.636816	0.0222064	1.51973	2.64739	0.473318	-0.723405	-0.760023	1.72662	1.44168	0.732971	0.483422	2.04618	0.189513	-3.2196	1.44168	-1.96619	0.592012	0.307895	-2.09829	0.307895	-0.630004	-0.837429	-0.302524	0.0475073	-0.208006	-2.35267	-2.13687	-2.13687	0.189513	2.62698	0.707065	1.51973
P2	-0.154997	-0.195026	-1.01934	1.33127	-0.867365	-0.462165	-0.190536	3.06344	1.95119	-0.133409	0.45346	0.376844	0.314697	-0.375874	0.704181	0.325455	1.43274	2.32401	0.625255	-0.867365	0.376844	1.64799	-0.536951	0.405138	-0.154997	1.95119	0.124373	-1.36193	-0.536951	-2.59157	-0.133409	1.84158	-2.1766	1.84158	-0.03433	-0.650583	-0.195026	-0.462165	-1.01934	-2.32421	0.159601	0.159601	0.124373	3.33595	0.61245	1.43274
P4	-0.236225	-0.424137	-1.18641	3.41765	-0.520119	0.324065	0.120404	2.55919	1.48174	0.41319	0.464441	1.20472	0.535436	-0.14995	0.790461	0.346024	1.23687	2.12726	0.773205	-0.520119	1.20472	1.45256	-0.802421	0.322189	-0.236225	1.48174	0.0858233	-7.19753	-0.802421	-1.65584	0.41319	0.961952	-2.48296	0.961952	-1.65733	0.842144	-0.424137	0.324065	-1.18641	-1.28003	-1.51872	-1.51872	0.0858233	4.25465	0.478722	1.23687
P6	-0.254407	-1.25233	2.41033	5.24799	-0.306215	0.500639	0.701504	2.67524	1.14885	0.579931	0.475537	1.32118	0.389716	0.615767	0.979951	0.0383524	0.847112	0.930111	0.529205	-0.306215	1.32118	1.46208	1.49716	0.755781	-0.254407	1.14885	0.264679	-4.14407	1.49716	-0.308931	0.579931	0.86221	-0.325073	0.86221	0.274385	-0.759842	-1.25233	0.500639	2.41033	-1.55019	-0.311328	-0.311328	0.264679	3.6781	-0.00571813	0.847112
P8	-0.272496	-0.893801	1.76004	4.91925	-0.233278	-0.369276	0.83647	2.27538	0.104123	-0.483402	0.458021	1.21622	0.0840962	0.0889229	0.69601	-0.297442	0.3788	0.583696	-0.111153	-0.233278	1.21622	0.873159	-0.0729804	0.921622	-0.272496	0.104123	0.397791	-4.63211	-0.0729804	-1.7211	-0.483402	0.479205	-0.878016	0.479205	0.432566	-4.04592	-0.893801	-0.369276	1.76004	-2.25862	1.46922	1.46922	0.397791	2.45939	-0.158321	0.3788
PO7	0.0734984	-1.00742	0.828471	1.9008	0.51996	-0.3151	1.44201	1.69313	1.38024	-0.551287	-0.0229492	0.392425	0.0507609	1.171	-0.290914	-0.751517	-0.231169	2.16526	0.350587	0.51996	0.392425	1.72248	-0.0750656	1.57596	0.0734984	1.38024	-0.174294	-4.79054	-0.0750656	-1.75349	-0.551287	0.719746	-0.915467	0.719746	0.525898	-0.351065	-1.00742	-0.3151	0.828471	-2.22219	0.960743	0.960743	-0.174294	1.61883	-0.0839783	-0.231169
PO5	0.0855547	-1.39802	1.16834	2.6752	0.571898	0.517374	0.971107	2.49751	1.33096	0.408317	-0.725761	0.280521	0.235588	1.06282	-0.216548	-0.709006	0.420715	2.42795	0.454734	0.571898	0.280521	1.76762	-0.37924	1.56714	0.0855547	1.33096	-0.138737	-3.49359	-0.37924	0.130628	0.408317	0.908779	-0.0443247	0.908779	1.62777	-1.80507	-1.39802	0.517374	1.16834	-1.3035	1.47668	1.47668	-0.138737	2.31593	-0.0424051	0.420715
PO3	0.173904	-1.4291	1.57217	1.78418	0.471297	0.49549	0.732819	3.08898	1.39921	0.424074	-0.070879	0.339266	0.476667	0.0186911	0.36185	-0.90068	0.440714	2.28711	0.505646	0.471297	0.339266	1.73932	2.16092	1.66132	0.173904	1.39921	-0.16311	-3.58734	2.16092	0.483292	0.424074	0.992213	-0.0878864	0.992213	1.73174	0.79646	-1.4291	0.49549	1.57217	-1.2703	-1.06287	-1.06287	-0.16311	2.6807	0.355085	0.440714
POz	0.104145	0.307583	-0.197603	1.28858	-0.379186	1.30189	0.144776	3.41086	2.75084	2.58184	0.230311	-0.623766	0.319247	-0.203206	0.920227	-0.640478	1.41206	2.41894	0.819606	-0.379186	-0.623766	1.66772	-0.367195	0.957648	0.104145	2.75084	-0.164874	8.00533	-0.367195	0.389514	2.58184	-1.26291	-1.33295	-1.26291	0.198735	-1.32332	0.307583	1.30189	-0.197603	-1.85792	1.59159	1.59159	-0.164874	3.20879	0.906262	1.41206
PO4	-0.247575	-0.688927	-0.267354	4.44435	-0.111806	-0.126973	1.01409	2.91586	1.47431	-1.9025	0.172448	0.060002	0.482371	0.171098	0.978376	-0.528114	1.43437	1.62099	0.760997	-0.111806	0.060002	1.88717	-0.947725	1.23454	-0.247575	1.47431	-0.202594	6.77345	-0.947725	0.667314	-1.9025	-0.674823	-0.111226	-0.674823	0.879493	0.58316	-0.688927	-0.126973	-0.267354	0.931753	0.559644	0.559644	-0.202594	5.3191	0.531005	1.43437
PO6	-0.298497	0.513201	-0.574431	6.2506	-0.0211898	0.16968	0.959293	2.79951	1.45676	0.74437	0.40287	0.0403606	0.214701	0.403613	1.12565	-0.427128	0.441278	1.58147	0.683952	-0.0211898	0.0403606	1.51094	-0.0768309	1.60324	-0.298497	1.45676	-0.284496	2.32738	-0.0768309	-0.781429	0.74437	-0.387314	-1.80158	-0.387314	1.425	-0.44163	0.513201	0.16968	-0.574431	-2.4098	0.266441	0.266441	-0.284496	3.28466	0.304321	0.441278
PO8	-0.328396	0.00958357	1.45239	4.80177	0.105641	-0.665333	1.06436	2.94115	0.00791976	3.42368	1.24511	-0.0158786	0.0767841	0.433469	1.16007	-0.628253	0.427624	0.854144	0.753283	0.105641	-0.0158786	1.48326	0.000642494	0.821008	-0.328396	0.00791976	-0.255336	-0.799347	0.000642494	1.15552	3.42368	0.846259	0.70953	0.846259	0.560279	0.889528	0.00958357	-0.665333	1.45239	0.488845	-2.25958	-2.25958	-0.255336	3.22907	0.152661	0.427624
O1	-0.00356087	-0.950134	1.82591	1.96352	1.21603	-0.243303	1.06074	2.21818	0.59723	-0.906664	0.239758	0.316748	0.199185	0.794435	0.162269	-1.22895	-0.25634	1.96254	0.486471	1.21603	0.316748	1.05306	2.34305	1.31639	-0.00356087	0.59723	-0.387564	-4.16124	2.34305	-1.70579	-0.906664	0.486809	-0.878875	0.486809	0.572079	-0.396882	-0.950134	-0.243303	1.82591	-2.18025	1.55995	1.55995	-0.387564	1.89336	0.367818	-0.25634
Oz	-0.175131	-1.43833	2.57198	2.00797	-0.769689	0.363571	1.084	2.29677	1.15453	0.0205648	0.399811	0.00892561	0.287496	0.0202494	0.907881	-1.41116	0.607654	1.56502	0.515862	-0.769689	0.00892561	0.896261	3.53352	1.9538	-0.175131	1.15453	-0.514338	-3.57451	3.53352	0.534204	0.0205648	0.985762	-0.540359	0.985762	1.71137	0.924473	-1.43833	0.363571	2.57198	-1.27388	-1.00051	-1.00051	-0.514338	2.11601	0.107337	0.607654
O2	-0.415578	0.331273	3.28062	2.91787	-0.657846	-0.0505155	0.521747	2.55719	0.700919	0.741753	0.350297	-1.2198	0.219053	-0.0300688	1.27825	-0.890775	0.703863	1.20952	0.546516	-0.657846	-1.2198	1.36247	2.49575	1.0351	-0.415578	0.700919	-0.573759	-4.40525	2.49575	0.627417	0.741753	1.6772	0.688367	1.6772	1.90636	-0.442428	0.331273	-0.0505155	3.28062	1.36748	1.18982	1.18982	-0.573759	2.78698	0.35121	0.703863

## Sheet: Think 1850-2000
	S1	S2	S3	S4	S5	S6	S7	S8	S9	S10	S11	S12	S13	S14	S15	S16	S17	S18	S19	S20	S21	S22	S23	S24	S25	S26	S27	S28	S29	S30	S31	S32	S33	S34	S35	S36	S37	S38	S39	S40	S41	S42	S43	S44	S45	S46
Fp1	0.800589	2.43345	-3.88424	-0.937931	-0.269303	-1.15059	-0.860549	-3.37234	-0.722284	-1.73644	-0.0525436	-0.547427	1.93049	-1.20048	-0.242704	0.839409	0.363602	0.990406	-5.37891	-0.269303	-0.547427	-1.12373	-0.614635	-0.423362	0.800589	-0.722284	-0.717653	-0.44335	-0.614635	-1.82271	-1.73644	1.3516	-3.74952	1.3516	2.63792	-4.21056	2.43345	-1.15059	-3.88424	-1.12565	-3.58059	-3.58059	-0.717653	-0.23284	-0.0513372	0.363602
Fpz	0.97777	0.546229	-0.74773	-1.54442	-1.41121	1.21851	-0.494778	-3.68049	-1.7571	-0.992529	0.0744246	-0.919105	0.222346	-1.54827	-1.23224	-0.215232	0.0762893	-0.559585	-3.21352	-1.41121	-0.919105	-0.70626	1.38984	-0.963366	0.97777	-1.7571	-1.16471	0.245039	1.38984	-2.32622	-0.992529	1.06251	-2.68512	1.06251	0.20738	2.35868	0.546229	1.21851	-0.74773	-0.841462	-3.93628	-3.93628	-1.16471	-0.0636669	0.261949	0.0762893
Fp2	0.862598	-0.0798328	1.81102	-0.61768	-2.73642	0.916264	0.0264636	-3.73834	-0.835182	-0.81827	-0.590361	0.20237	-0.628652	-1.43109	-0.498187	1.28228	0.122271	-0.15544	-2.77564	-2.73642	0.20237	-0.592236	0.31657	-0.986768	0.862598	-0.835182	-0.0159264	1.53549	0.31657	-1.59958	-0.81827	1.0354	-2.26854	1.0354	-1.70717	-0.694254	-0.0798328	0.916264	1.81102	-0.674196	-2.75721	-2.75721	-0.0159264	0.0640251	0.252289	0.122271
AF7	0.627068	0.0566379	1.19121	-1.09037	-0.17358	-0.2791	-1.19169	-2.74047	-0.834915	-1.33201	0.645196	-1.68066	1.8239	-1.1366	-0.0944463	1.05716	0.179548	5.90226	-3.91151	-0.17358	-1.68066	-1.77589	0.74394	-0.840102	0.627068	-0.834915	-0.698799	2.74747	0.74394	1.43617	-1.33201	-1.42875	-3.92468	-1.42875	-0.0268741	1.46118	0.0566379	-0.2791	1.19121	-1.17323	1.95701	1.95701	-0.698799	-0.585392	-2.48695	0.179548
AF3	0.303956	-0.907488	-1.65166	-1.33547	-0.654225	-1.50113	-0.711022	-2.57272	-0.947374	-0.828828	0.450401	-1.33335	-0.0372805	-0.818747	-0.416	1.52871	0.183056	-1.4028	-1.86475	-0.654225	-1.33335	-1.0917	-0.328563	-0.944757	0.303956	-0.947374	-0.848635	-1.09598	-0.328563	0.535737	-0.828828	0.352896	-1.61646	0.352896	-0.812246	0.694523	-0.907488	-1.50113	-1.65166	-1.80406	-4.71486	-4.71486	-0.848635	-1.38297	-0.659712	0.183056
AF4	0.823863	0.9208	-0.744179	-0.705952	-0.851109	-2.04618	-0.808273	-2.97323	-0.49791	-1.26892	-0.382984	-0.909258	-0.516338	-0.453915	-0.44526	1.53599	-0.256396	-1.36618	-1.77205	-0.851109	-0.909258	-0.886095	0.50379	-1.49428	0.823863	-0.49791	-1.19613	-0.723991	0.50379	-0.560715	-1.26892	-0.280746	-0.982872	-0.280746	-1.05354	1.53554	0.9208	-2.04618	-0.744179	0.470224	-2.69374	-2.69374	-1.19613	-1.30657	3.24047e-05	-0.256396
AF8	0.414811	0.086479	0.353915	-0.201554	-0.850616	0.646637	-0.650107	-3.2575	-1.14378	-0.744255	-0.80116	0.304853	0.596228	-1.09013	-0.730575	0.463924	-0.203933	0.956194	-3.09707	-0.850616	0.304853	-1.17617	0.467068	-0.950254	0.414811	-1.14378	-0.82421	-2.67065	0.467068	-1.2359	-0.744255	-0.41926	0.579812	-0.41926	-0.503984	0.290165	0.086479	0.646637	0.353915	-0.273102	-2.53801	-2.53801	-0.82421	-0.549289	0.75412	-0.203933
F7	-0.255217	0.577773	0.311241	-1.07706	-0.692535	-0.621925	-0.843158	-2.25282	-1.30094	-2.661	0.821133	0.545303	1.22435	-1.23071	-0.410089	-0.568171	0.035877	-0.0163665	-2.50738	-0.692535	0.545303	-1.22698	1.97475	-0.467646	-0.255217	-1.30094	-1.28013	6.71881	1.97475	0.226061	-2.661	-0.527451	-4.00661	-0.527451	0.920737	0.204873	0.577773	-0.621925	0.311241	2.18711	0.399818	0.399818	-1.28013	-1.91957	-1.83506	0.035877
F5	-0.373808	-0.775773	-0.624562	-0.993478	0.914418	0.271473	-0.666459	-1.80534	-0.298362	1.75522	0.862236	-1.51621	0.88578	-0.620991	-0.644102	1.31743	0.406126	0.537611	-1.28043	0.914418	-1.51621	-0.658044	0.0597353	-0.991118	-0.373808	-0.298362	-0.899233	6.7762	0.0597353	-1.03461	1.75522	0.0709362	-0.315195	0.0709362	-0.568018	-0.0226397	-0.775773	0.271473	-0.624562	-0.21112	1.25895	1.25895	-0.899233	-1.59745	-0.341719	0.406126
F3	0.325026	1.03323	-0.663465	-1.38787	0.672777	1.87833	-0.331692	-1.46657	-0.750221	-0.863703	0.507494	-1.38011	0.146495	-0.452287	-0.252057	2.3001	0.341903	-1.63813	-1.24423	0.672777	-1.38011	-0.841243	0.214066	-0.86565	0.325026	-0.750221	-0.854867	0.40062	0.214066	-0.396357	-0.863703	0.284964	1.24199	0.284964	0.082384	1.22744	1.03323	1.87833	-0.663465	0.840138	-0.432189	-0.432189	-0.854867	-1.64418	-0.306798	0.341903
F1	-0.120599	1.16603	1.69609	-1.49658	-0.15775	2.59033	-0.245104	-1.68746	-0.886334	2.74436	0.464498	-1.28624	-0.730472	-0.654927	-0.224402	2.50917	0.295321	-2.36719	-1.14284	-0.15775	-1.28624	-0.861832	0.129807	-0.846019	-0.120599	-0.886334	-0.88623	-0.626108	0.129807	-0.434219	2.74436	0.631886	0.0504426	0.631886	-2.95452	1.12011	1.16603	2.59033	1.69609	0.0843258	-0.319515	-0.319515	-0.88623	-1.70101	-0.296832	0.295321
Fz	-0.0287939	0.675029	1.47436	-1.00405	0.014065	-0.432853	-0.423625	-1.99996	-0.847855	1.99267	0.989245	0.67226	-0.110864	-0.869983	-0.240439	2.03595	0.154764	-2.37096	-1.26453	0.014065	0.67226	-0.974649	0.431467	-1.50368	-0.0287939	-0.847855	-1.16237	0.225825	0.431467	-0.294105	1.99267	-0.88609	-1.76375	-0.88609	1.88063	0.608098	0.675029	-0.432853	1.47436	2.64596	-1.21048	-1.21048	-1.16237	-1.58832	-0.464275	0.154764
F2	0.210501	-0.0565076	-0.947062	-0.605435	0.719107	-0.425479	-0.480527	-1.84737	-0.256688	-4.43457	0.342642	0.412343	-0.527753	-0.167616	-0.23009	2.33021	-0.162668	-2.18366	-1.28907	0.719107	0.412343	-0.702096	1.20154	-1.60299	0.210501	-0.256688	-1.04758	-0.326172	1.20154	0.540443	-4.43457	-0.664782	-1.43277	-0.664782	-0.766781	1.2633	-0.0565076	-0.425479	-0.947062	-0.22756	-0.323261	-0.323261	-1.04758	-1.68735	0.128252	-0.162668
F4	0.486061	1.58404	-0.271872	-0.531153	-0.364043	0.155442	-0.490056	-1.9664	-0.376549	-0.216932	0.910347	-0.692145	-0.173311	-0.259591	-0.206083	2.44296	-0.0784242	-1.7758	-1.26209	-0.364043	-0.692145	-0.822621	-1.65851	-1.60656	0.486061	-0.376549	-0.990332	-0.132774	-1.65851	0.640145	-0.216932	-0.51111	1.09074	-0.51111	-0.866307	0.0362848	1.58404	0.155442	-0.271872	0.4384	0.170175	0.170175	-0.990332	-1.71929	0.348375	-0.0784242
F6	0.0399928	2.36134	-1.20907	-0.409853	-1.32038	2.04535	-1.10091	-2.51127	-1.92898	-0.416006	-0.319772	-0.911503	-1.35018	-0.33908	-0.611332	1.15865	-0.575215	-0.301096	-1.49784	-1.32038	-0.911503	-0.799137	0.65509	-1.47555	0.0399928	-1.92898	-0.736823	-1.26351	0.65509	-0.348323	-0.416006	1.00537	-0.102413	1.00537	-3.59437	0.456871	2.36134	2.04535	-1.20907	1.5922	-0.576747	-0.576747	-0.736823	-1.50823	-0.103685	-0.575215
F8	-0.0882234	0.461108	0.202883	-0.486406	-1.94496	1.73798	-1.32355	-2.8064	-1.57412	1.18528	-1.0077	0.159386	-0.87847	-1.38747	-0.751602	0.0811709	-0.548299	-0.000513512	-2.2456	-1.94496	0.159386	-1.51412	0.0237858	-1.02132	-0.0882234	-1.57412	-0.859507	-2.24632	0.0237858	1.09488	1.18528	1.99836	0.0545036	1.99836	-1.34952	0.52168	0.461108	1.73798	0.202883	1.70152	0.836595	0.836595	-0.859507	-1.51648	-0.719085	-0.548299
FT7	-0.349148	-1.422	1.90153	-1.12799	-0.0847866	0.421668	-0.356615	-1.29585	-0.131701	0.420048	0.626651	0.0314962	0.076456	-1.34674	-0.667675	0.672592	-0.671069	-0.836927	-2.62713	-0.0847866	0.0314962	-0.798819	-0.682261	-0.813052	-0.349148	-0.131701	-1.50562	-8.32019	-0.682261	0.246291	0.420048	-1.54945	-1.23414	-1.54945	2.1634	1.30959	-1.422	0.421668	1.90153	3.46824	-3.71177	-3.71177	-1.50562	-1.35041	-1.8187	-0.671069
FC5	0.00519992	-1.059	-0.565092	-1.32728	-0.200332	-1.4543	-0.0513239	-0.372256	0.525924	2.68976	0.666185	-0.478514	-0.0415069	-0.332807	-0.481524	1.26391	0.631187	-0.373799	-1.09309	-0.200332	-0.478514	-0.129091	-1.12274	-0.0300956	0.00519992	0.525924	-0.286241	-1.65306	-1.12274	-0.134934	2.68976	-0.465292	-0.522452	-0.465292	-0.728544	-0.444536	-1.059	-1.4543	-0.565092	-1.28134	0.419168	0.419168	-0.286241	-1.42109	-0.0352341	0.631187
FC3	0.1227	1.89582	-0.800279	-1.27786	1.32123	0.683064	-0.18623	0.0889983	-0.114563	1.99907	0.714875	0.35187	-0.0957978	-0.574795	-0.30888	2.44925	0.999319	-1.45649	-0.707721	1.32123	0.35187	0.0951446	1.28317	-0.184457	0.1227	-0.114563	-0.1143	-2.46311	1.28317	0.176521	1.99907	1.1314	3.67778	1.1314	-1.99039	0.229217	1.89582	0.683064	-0.800279	-0.603527	0.64864	0.64864	-0.1143	-1.45855	0.0724176	0.999319
FC1	-0.0896985	2.02144	-0.730496	-1.32335	-0.139191	2.02428	-0.272426	-0.0961092	-0.00723579	2.42548	1.42383	-1.16624	0.104034	-0.115413	-0.321491	2.77116	0.471107	-2.47845	-0.805573	-0.139191	-1.16624	-0.0911018	0.258996	-0.658316	-0.0896985	-0.00723579	-0.267984	-0.0205133	0.258996	0.86709	2.42548	3.16743	0.638402	3.16743	-2.06123	0.649258	2.02144	2.02428	-0.730496	0.937724	0.219318	0.219318	-0.267984	-1.49498	-0.166577	0.471107
FCz	-0.181656	-1.07332	0.115674	-1.50843	0.234693	1.68621	-0.165375	-0.113308	-0.039354	0.851496	0.987368	-0.338054	-0.183195	-0.143856	-0.437298	2.66637	0.427717	-2.51143	-1.11417	0.234693	-0.338054	-0.409284	0.627159	-1.22267	-0.181656	-0.039354	-0.603654	-0.837973	0.627159	0.79319	0.851496	-0.941004	1.85887	-0.941004	0.233592	0.482918	-1.07332	1.68621	0.115674	0.738909	0.977396	0.977396	-0.603654	-1.50483	-0.132454	0.427717
FC2	0.326082	0.106725	-0.7118	-0.940013	-0.169845	-0.959024	-0.284406	-0.27252	0.160365	-0.586134	1.04078	-1.30385	-0.227115	-0.431666	-0.37827	2.6423	0.25162	-1.83753	-0.835782	-0.169845	-1.30385	-0.211546	2.01393	-1.17179	0.326082	0.160365	-0.418672	0.35868	2.01393	-1.55357	-0.586134	-1.4844	1.83079	-1.4844	-2.02251	-0.52341	0.106725	-0.959024	-0.7118	-2.54713	0.213652	0.213652	-0.418672	-1.48288	0.224833	0.25162
FC4	0.674071	1.14183	0.115674	-0.305063	-0.178192	0.113746	-0.0705926	-0.519741	0.0869606	1.30155	-0.492181	-0.26802	-0.349237	-0.34033	-0.285294	2.02101	-0.161359	-1.70142	-1.02615	-0.178192	-0.26802	-0.311345	-1.97452	-1.24244	0.674071	0.0869606	-0.337836	-2.21708	-1.97452	-0.326645	1.30155	4.56603	2.25094	4.56603	-0.552652	-0.103517	1.14183	0.113746	0.115674	-1.41811	1.19376	1.19376	-0.337836	-1.51442	0.611032	-0.161359
FC6	0.151866	0.644604	-0.941845	0.367786	-1.79479	1.50346	-0.899822	-1.33218	-0.597363	2.11933	-0.345407	0.529584	-0.461605	-0.441717	-0.182356	1.87515	-0.560407	-0.474955	-0.766497	-1.79479	0.529584	-0.901681	-1.59665	-1.28546	0.151866	-0.597363	-0.359534	-1.79526	-1.59665	0.567722	2.11933	2.27837	3.61916	2.27837	1.06331	2.50684	0.644604	1.50346	-0.941845	-0.574243	0.199046	0.199046	-0.359534	-1.16565	0.445309	-0.560407
FT8	-0.444137	-0.553254	0.709844	-0.126458	-1.02125	0.371582	-1.43422	-2.1174	-1.30051	3.31353	-0.550697	0.572086	-0.0621734	-0.950097	-0.539915	-1.17356	-0.930335	-0.715605	-2.62246	-1.02125	0.572086	-1.05058	-1.00661	-1.65189	-0.444137	-1.30051	-0.583111	-0.0168236	-1.00661	1.59445	3.31353	1.53638	2.01874	1.53638	-0.13111	0.95881	-0.553254	0.371582	0.709844	0.0566353	1.43566	1.43566	-0.583111	-1.3754	-0.259153	-0.930335
T7	-0.618726	-2.12336	0.636362	-0.30092	-0.209537	-0.486026	-0.283666	0.456442	0.22651	0.804997	-0.0044471	-1.38263	0.0511266	-0.747066	-0.15577	-0.802634	0.339772	-0.717512	-1.98644	-0.209537	-1.38263	0.0349003	-2.03372	-0.254583	-0.618726	0.22651	-1.27692	2.03501	-2.03372	1.27086	0.804997	-2.25389	2.65581	-2.25389	0.341775	1.87104	-2.12336	-0.486026	0.636362	0.367831	0.468857	0.468857	-1.27692	-0.938058	-0.885551	0.339772
C5	0.0997065	-0.524981	0.15245	-0.553897	1.94879	2.52012	-0.18231	0.454348	0.812447	2.45351	-0.027535	-0.597819	-0.0295761	0.835116	-0.0752197	0.740444	0.731221	-1.03547	-0.897529	1.94879	-0.597819	0.750697	-1.70504	0.371098	0.0997065	0.812447	-0.0456659	-1.75858	-1.70504	-1.95273	2.45351	2.56708	2.48844	2.56708	2.27314	0.503391	-0.524981	2.52012	0.15245	-1.08097	3.06249	3.06249	-0.0456659	-0.850286	0.144599	0.731221
C3	0.207767	-1.15394	1.44755	-0.625867	0.440834	0.573951	0.56658	0.669543	0.966494	1.83202	1.1467	0.190491	0.278945	0.747896	0.0563452	2.1463	0.615754	-1.22236	-0.293556	0.440834	0.190491	0.753213	-1.23941	0.533711	0.207767	0.966494	0.687522	-1.30479	-1.23941	-0.546037	1.83202	-0.51009	3.72195	-0.51009	-0.44139	-1.04944	-1.15394	0.573951	1.44755	-1.56946	3.32552	3.32552	0.687522	-0.689587	0.326511	0.615754
C1	0.0309727	-3.39567	0.587088	-1.41059	-0.516893	0.405977	0.15393	1.2639	0.648214	3.12914	3.57259	-0.416024	-0.101626	0.0428354	-0.264999	2.57257	0.437675	-1.9155	-0.478804	-0.516893	-0.416024	0.394151	-0.102564	0.327221	0.0309727	0.648214	0.735615	1.48217	-0.102564	-0.233053	3.12914	-0.57456	3.83184	-0.57456	1.01611	0.274198	-3.39567	0.405977	0.587088	0.0673374	2.2605	2.2605	0.735615	-0.360164	0.321008	0.437675
Cz	-0.131241	0.971537	-0.716884	-1.50171	-1.19808	-2.68092	0.251803	1.09232	0.26837	-1.02892	1.00497	-0.0788047	-0.245676	0.312879	-0.343887	2.36217	0.106672	-2.09229	-0.676052	-1.19808	-0.0788047	0.187711	-0.717393	-0.525838	-0.131241	0.26837	0.452708	0.331719	-0.717393	2.03743	-1.02892	-0.443771	-3.72176	-0.443771	1.86164	1.80705	0.971537	-2.68092	-0.716884	-1.51661	1.33738	1.33738	0.452708	-0.288653	0.438555	0.106672
C2	0.187177	0.319945	-1.36117	-0.179091	-0.866519	-0.0749891	0.0514619	0.692753	0.540377	-2.90722	0.658208	0.911928	-0.198267	-0.11158	-0.486646	2.26238	0.304572	-1.74003	-0.918726	-0.866519	0.911928	0.211943	1.25825	-0.966403	0.187177	0.540377	0.339475	-3.43458	1.25825	0.873252	-2.90722	-1.31371	-1.71736	-1.31371	0.924204	1.95026	0.319945	-0.0749891	-1.36117	-1.2907	-3.71041	-3.71041	0.339475	-0.450655	0.52887	0.304572
C4	0.629164	-0.102305	-0.228152	0.915283	0.11371	0.744867	0.226467	1.0788	0.922043	0.547344	0.273139	2.23567	-0.323516	-0.152631	-0.265862	1.92317	0.22819	-1.53329	-0.783507	0.11371	2.23567	0.27375	-0.819958	-1.0507	0.629164	0.922043	0.351361	1.27509	-0.819958	-2.34412	0.547344	-1.02064	-0.875297	-1.02064	-0.748949	2.26069	-0.102305	0.744867	-0.228152	-0.211854	-3.80493	-3.80493	0.351361	-0.536349	0.779137	0.22819
C6	0.256906	0.345703	-1.46515	0.793884	-1.07616	0.585234	-0.456975	-0.0622148	0.396181	-0.923052	0.381431	-1.04653	-0.500397	-0.110817	-0.132096	1.21073	-0.51464	-0.793309	-1.26778	-1.07616	-1.04653	-0.341495	-0.214505	-1.16384	0.256906	0.396181	-0.126678	0.839144	-0.214505	-0.987343	-0.923052	-0.574837	-2.94262	-0.574837	1.60988	0.681019	0.345703	0.585234	-1.46515	0.437277	-1.09728	-1.09728	-0.126678	-0.777346	0.44394	-0.51464
T8	-0.293149	-0.885658	-0.854892	0.890055	0.767685	-2.37066	-1.43025	-1.00059	-0.180343	-2.62063	-0.274506	-0.96075	-0.0858901	-1.17882	-0.421072	0.386381	-0.972372	-0.385265	-2.48441	0.767685	-0.96075	-0.320294	0.0532095	-1.01544	-0.293149	-0.180343	-0.682923	3.31909	0.0532095	-0.959158	-2.62063	-1.83037	-4.34284	-1.83037	-0.576496	1.3021	-0.885658	-2.37066	-0.854892	-1.53987	-0.420763	-0.420763	-0.682923	-1.43825	-0.308374	-0.972372
TP7	-0.794299	0.910512	-0.280969	0.210545	2.35301	-0.576152	0.545154	0.664722	1.04835	2.79716	-0.26724	-0.159765	0.222918	1.46151	0.528831	0.153169	-0.310096	0.590896	-0.802972	2.35301	-0.159765	0.620917	-0.0209478	0.62418	-0.794299	1.04835	-0.252092	-0.724014	-0.0209478	0.493564	2.79716	0.392536	-1.62028	0.392536	-0.798523	2.21404	0.910512	-0.576152	-0.280969	-1.71671	-4.59098	-4.59098	-0.252092	-0.337647	-0.23764	-0.310096
CP5	0.0231785	0.493595	-0.0515493	-0.0930866	2.15071	1.87254	0.774642	1.30811	1.19698	-0.77397	0.189993	-0.828914	0.0116388	1.78875	0.221732	0.583227	0.301721	-0.208198	-0.192137	2.15071	-0.828914	1.32293	-0.856735	1.39981	0.0231785	1.19698	0.536976	-1.08988	-0.856735	0.694536	-0.77397	-0.508102	0.605976	-0.508102	-2.46119	3.92877	0.493595	1.87254	-0.0515493	-0.242048	-3.51476	-3.51476	0.536976	0.479784	0.56859	0.301721
CP3	0.290288	1.27547	-0.571053	-0.196709	0.208733	0.702479	1.00075	1.95688	1.60673	1.23994	0.736873	-0.301306	0.113615	1.38748	0.0684398	1.58648	0.720501	-0.45709	0.135801	0.208733	-0.301306	1.64386	0.406573	1.38783	0.290288	1.60673	1.6021	-2.54658	0.406573	0.144821	1.23994	-0.441542	-2.50032	-0.441542	-0.961251	2.07032	1.27547	0.702479	-0.571053	0.596161	-1.52545	-1.52545	1.6021	0.640682	0.667727	0.720501
CP1	0.278504	0.0950056	-0.670197	-0.760627	0.0145579	-1.05297	0.624795	2.16507	1.74038	0.177592	1.06871	0.215717	-0.0178357	0.999387	0.0509928	2.06537	0.291325	-1.09981	-0.115388	0.0145579	0.215717	1.22646	5.27778	0.652915	0.278504	1.74038	1.43214	0.957734	5.27778	-0.193256	0.177592	-1.05549	0.713669	-1.05549	-0.275227	1.67767	0.0950056	-1.05297	-0.670197	1.02257	-0.491855	-0.491855	1.43214	0.869078	0.924076	0.291325
CP2	0.403553	1.69078	-0.637706	0.515107	0.0436811	1.7939	0.417432	2.42333	1.55215	-0.755242	0.785122	0.280578	-0.555404	0.0538189	0.00489323	1.70179	0.50781	-1.28818	-0.578578	0.0436811	0.280578	0.695599	-0.0862106	-0.0794674	0.403553	1.55215	1.32809	-4.04979	-0.0862106	-1.49514	-0.755242	-0.0606723	-0.254311	-0.0606723	-3.02048	1.19935	1.69078	1.7939	-0.637706	-0.925414	-1.2537	-1.2537	1.32809	1.24342	1.07794	0.50781
CP4	0.465987	0.735644	0.793232	1.53337	0.546843	1.58332	0.574859	2.49071	1.09088	0.463763	0.681035	0.2228	-0.241854	0.0651296	0.387833	1.39402	0.35441	-1.06856	-0.354756	0.546843	0.2228	0.729778	-0.146576	-0.499203	0.465987	1.09088	1.23318	-1.51202	-0.146576	-1.12179	0.463763	0.512695	0.722637	0.512695	0.323629	2.12212	0.735644	1.58332	0.793232	0.0334512	1.28112	1.28112	1.23318	1.08547	0.789427	0.35441
CP6	0.124846	-0.0328795	-0.54122	2.19654	0.84544	0.127784	-0.274114	1.82698	0.826287	1.2717	0.599934	-0.519468	-0.274262	0.127136	0.457803	0.427747	-0.389539	-0.399917	-0.784653	0.84544	-0.519468	0.469719	-0.196656	-0.600156	0.124846	0.826287	0.772209	1.11006	-0.196656	-0.366135	1.2717	-1.18441	0.612228	-1.18441	-0.829252	0.0320183	-0.0328795	0.127784	-0.54122	-0.217669	0.108883	0.108883	0.772209	0.717847	0.67479	-0.389539
TP8	0.251644	1.58806	-0.747084	1.42662	-1.14902	1.36438	-0.928462	2.31523	-0.873275	0.391656	0.0264362	-1.16894	-0.380362	0.30072	-0.0339673	-0.664944	-0.304148	0.188739	-0.900275	-1.14902	-1.16894	0.151447	-0.815288	-0.066885	0.251644	-0.873275	-0.0804309	-1.78399	-0.815288	0.950001	0.391656	0.323243	0.788688	0.323243	-3.93876	0.285983	1.58806	1.36438	-0.747084	0.949012	-1.43443	-1.43443	-0.0804309	-0.293919	-0.159055	-0.304148
P7	-0.739855	1.47482	-1.21382	0.545894	1.15387	1.73661	1.30026	1.44791	1.13091	0.788533	-0.561253	0.0636302	-0.233294	3.45706	1.07062	-1.60936	-0.335289	0.760805	-0.30225	1.15387	0.0636302	1.0904	0.46264	1.30583	-0.739855	1.13091	1.19436	-0.0911974	0.46264	0.407827	0.788533	1.66163	1.91836	1.66163	-3.56108	0.409157	1.47482	1.73661	-1.21382	1.58869	0.190705	0.190705	1.19436	1.05803	0.318764	-0.335289
P5	-0.0244955	-0.422346	0.144506	0.508783	2.24641	0.0563459	1.56881	2.27709	1.63299	1.95807	1.13328	-0.710675	0.0451572	2.97481	0.839258	-0.89534	0.178036	0.357369	0.307436	2.24641	-0.710675	2.24368	-0.043993	2.01362	-0.0244955	1.63299	1.19662	1.24299	-0.043993	0.919743	1.95807	-0.0331645	2.72982	-0.0331645	1.26288	0.275285	-0.422346	0.0563459	0.144506	1.69138	1.53869	1.53869	1.19662	2.47167	1.27039	0.178036
P3	0.485991	0.690409	-0.560163	0.476702	1.40913	-1.50638	1.18145	2.81281	2.25386	-0.00893426	0.585337	-0.733825	-0.119637	1.82599	0.39119	0.920143	2.26521	-0.0142071	0.482681	1.40913	-0.733825	1.90352	-1.45403	2.06809	0.485991	2.25386	2.03901	-1.11582	-1.45403	0.466899	-0.00893426	2.58784	1.6208	2.58784	-0.561542	-0.0556763	0.690409	-1.50638	-0.560163	-0.601237	-0.052609	-0.052609	2.03901	2.90615	1.11921	2.26521
P1	0.459315	1.13438	0.24735	0.501169	0.723281	2.62753	0.787534	3.27745	2.23061	1.63781	1.20979	1.43087	0.128318	1.56036	0.321288	0.977609	0.534154	-0.272869	0.365602	0.723281	1.43087	1.88566	1.71274	1.27722	0.459315	2.23061	2.07676	-0.685811	1.71274	0.994496	1.63781	1.8085	1.56939	1.8085	-1.21961	1.25356	1.13438	2.62753	0.24735	0.969196	0.884809	0.884809	2.07676	2.78246	1.2243	0.534154
Pz	0.0904186	-0.0273773	-0.0450021	0.392468	0.646864	0.365091	0.581853	3.25851	2.53833	-0.456184	0.67616	0.222669	-0.0163331	0.91895	0.286411	0.762009	0.694586	-0.463923	0.16202	0.646864	0.222669	1.38425	-0.76751	0.894104	0.0904186	2.53833	2.09077	-2.74904	-0.76751	-1.08498	-0.456184	0.79695	2.36302	0.79695	-2.65723	2.9942	-0.0273773	0.365091	-0.0450021	-2.39989	2.11257	2.11257	2.09077	2.92176	1.53363	0.694586
P2	-0.0417967	1.63377	-0.384273	1.66077	0.431988	0.92003	0.473987	3.27858	2.40233	1.8893	1.00933	-0.604827	-0.000917428	0.698275	0.358383	0.951118	0.751648	-0.378555	-0.0533964	0.431988	-0.604827	1.65648	-1.17838	0.619333	-0.0417967	2.40233	1.83457	-2.87057	-1.17838	-0.302157	1.8893	2.56633	2.35715	2.56633	-0.469951	0.892965	1.63377	0.92003	-0.384273	-1.4413	1.19598	1.19598	1.83457	3.51846	1.24087	0.751648
P4	-0.00899308	-0.538827	-0.179713	2.55128	0.799927	1.49557	0.697698	3.01645	1.29433	1.50247	0.519372	-0.967152	-0.18142	0.594258	0.415256	0.332525	0.445191	-0.0307556	-0.0628647	0.799927	-0.967152	1.41694	-0.847064	0.336656	-0.00899308	1.29433	1.59631	-0.762892	-0.847064	-0.934115	1.50247	1.61119	2.75649	1.61119	-0.105298	2.15518	-0.538827	1.49557	-0.179713	0.101244	0.176146	0.176146	1.59631	4.0007	1.21329	0.445191
P6	-0.164911	-1.83675	0.657137	2.77702	1.04338	-0.277527	0.645855	3.32299	1.04094	2.37214	0.67292	-0.999823	-0.321143	0.829183	0.645336	-0.57197	0.206725	-0.0151408	0.046133	1.04338	-0.999823	1.48546	-1.18583	0.486334	-0.164911	1.04094	1.197	0.193442	-1.18583	2.746	2.37214	1.48572	2.20408	1.48572	-0.582376	0.596068	-1.83675	-0.277527	0.657137	0.506486	0.667103	0.667103	1.197	3.43534	0.467441	0.206725
P8	-0.188585	-0.752483	0.499921	1.92297	0.173503	0.493689	0.286031	2.63103	-0.168846	0.183111	0.239293	-0.944391	-0.678151	0.699398	0.557067	-1.74794	-0.242429	0.19152	-0.407649	0.173503	-0.944391	0.533362	0.266478	0.661342	-0.188585	-0.168846	-0.0563626	-1.68663	0.266478	0.328146	0.183111	-0.0166083	3.99694	-0.0166083	-0.535333	4.79054	-0.752483	0.493689	0.499921	-1.47223	2.26334	2.26334	-0.0563626	1.03288	-0.319344	-0.242429
PO7	-0.450909	-0.865658	0.939387	1.07729	2.06556	0.33603	1.44888	2.06881	1.65431	0.28058	-0.72948	-0.407596	-0.597932	3.60203	1.00929	-2.41729	-0.564532	1.15111	0.409237	2.06556	-0.407596	2.04966	0.185788	1.95188	-0.450909	1.65431	1.13171	-1.59961	0.185788	0.349766	0.28058	0.339144	3.93528	0.339144	-0.507982	0.356757	-0.865658	0.33603	0.939387	-1.55828	0.239631	0.239631	1.13171	1.36207	1.3848	-0.564532
PO5	-0.438595	-2.10916	0.835695	0.906126	2.09696	0.557206	1.6837	2.76881	1.66368	2.30601	0.417702	-0.396463	-0.130107	2.65759	1.0617	-2.40134	0.244957	0.888073	0.40571	2.09696	-0.396463	2.09547	-0.97857	1.96774	-0.438595	1.66368	1.22146	0.270606	-0.97857	1.67627	2.30601	1.45675	3.99979	1.45675	1.39045	3.2934	-2.10916	0.557206	0.835695	0.200172	0.791795	0.791795	1.22146	2.61096	1.55476	0.244957
PO3	-0.155178	-2.17918	0.886672	1.18723	2.08974	0.643844	1.36593	2.96148	1.71705	2.33393	0.756674	-0.369801	0.119179	1.8603	0.841408	-0.326924	0.303274	-0.165295	0.480399	2.08974	-0.369801	2.08537	-0.801572	2.84464	-0.155178	1.71705	1.27122	0.397225	-0.801572	1.99173	2.33393	1.49719	3.96405	1.49719	1.4258	2.45352	-2.17918	0.643844	0.886672	0.103218	2.72348	2.72348	1.27122	2.96897	1.52024	0.303274
POz	0.343061	-0.156016	0.09294	0.932011	1.4776	-0.713939	1.03345	3.65598	2.01562	0.609222	0.265092	0.719289	0.230864	0.799823	0.680814	-0.944304	0.899047	0.106188	0.451921	1.4776	0.719289	1.36582	2.32636	1.72453	0.343061	2.01562	2.01733	3.99669	2.32636	-0.584399	0.609222	-1.61625	-1.29306	-1.61625	-0.693464	1.87958	-0.156016	-0.713939	0.09294	0.0928269	0.801749	0.801749	2.01733	3.12205	1.83452	0.899047
PO4	-0.107539	-0.133711	0.10152	2.45284	1.35565	1.63931	1.11278	3.81853	1.28871	-2.37082	0.841606	0.34751	-0.308007	0.958133	0.62587	-0.956811	1.00225	0.346202	0.272467	1.35565	0.34751	2.04616	-0.0781866	0.883734	-0.107539	1.28871	1.88725	0.536371	-0.0781866	1.01058	-2.37082	-1.06181	-1.97619	-1.06181	1.33247	0.78449	-0.133711	1.63931	0.10152	3.99229	0.635579	0.635579	1.88725	5.58017	1.60387	1.00225
PO6	-0.0241054	-0.0499248	0.55658	2.18204	1.34003	-1.69609	1.19691	3.41679	1.21867	-1.30504	0.672764	0.345603	-0.501995	0.871713	0.806615	-1.32292	0.223248	0.441326	0.217341	1.34003	0.345603	1.45594	1.00804	1.18164	-0.0241054	1.21867	0.646353	-3.76802	1.00804	-1.75077	-1.30504	-1.25283	-0.606898	-1.25283	-0.37078	0.546544	-0.0499248	-1.69609	0.55658	-1.58016	-0.237338	-0.237338	0.646353	2.60726	1.13527	0.223248
PO8	-0.130145	-1.1716	-0.493703	1.82296	1.16754	-0.525622	1.0637	2.96393	0.276632	2.00881	-0.710595	0.305035	-0.521974	0.881179	0.886865	-2.22385	0.298975	0.519869	0.269049	1.16754	0.305035	1.44527	-1.19705	1.16069	-0.130145	0.276632	0.678867	0.963037	-1.19705	-0.308713	2.00881	-1.44693	0.412103	-1.44693	0.70626	0.805439	-1.1716	-0.525622	-0.493703	0.406495	-0.198854	-0.198854	0.678867	2.5715	0.665107	0.298975
O1	-0.447453	-0.791376	0.432195	0.504242	1.83137	0.375404	1.70659	2.23711	1.05419	1.74291	0.0479781	-0.379222	-0.874437	1.19374	0.805884	-2.91221	-0.339838	1.04303	-0.0446907	1.83137	-0.379222	1.28732	-1.32605	1.71153	-0.447453	1.05419	1.02778	-1.44521	-1.32605	0.430455	1.74291	-0.113604	3.35818	-0.113604	-0.479126	-2.34097	-0.791376	0.375404	0.432195	-1.62919	2.24062	2.24062	1.02778	1.64289	1.34229	-0.339838
Oz	-0.378987	-2.20255	0.695574	0.596064	1.12747	-0.960156	1.44412	2.96638	0.628796	1.4256	0.211063	-0.0675077	-0.430143	0.622601	1.0513	-2.46756	0.728664	1.02419	-0.215314	1.12747	-0.0675077	0.624458	-1.17549	1.53019	-0.378987	0.628796	0.803845	0.443214	-1.17549	2.03097	1.4256	1.51197	3.7556	1.51197	1.38334	2.36402	-2.20255	-0.960156	0.695574	0.0736682	2.78775	2.78775	0.803845	2.128	1.53962	0.728664
O2	-0.311334	-2.6359	0.296919	1.35554	0.755112	1.34974	1.12336	3.00021	0.468464	0.700802	0.49124	2.08934	-0.465602	0.66301	0.728322	-2.52259	0.398465	0.545887	-0.167109	0.755112	2.08934	0.83989	1.24913	1.76453	-0.311334	0.468464	0.72247	-0.190444	1.24913	0.444077	0.700802	-0.446661	4.46954	-0.446661	0.183	3.13439	-2.6359	1.34974	0.296919	-2.31995	3.05434	3.05434	0.72247	2.17428	1.35231	0.398465

## Sheet: No-Think 450-600
	S1	S2	S3	S4	S5	S6	S7	S8	S9	S10	S11	S12	S13	S14	S15	S16	S17	S18	S19	S20	S21	S22	S23	S24	S25	S26	S27	S28	S29	S30	S31	S32	S33	S34	S35	S36	S37	S38	S39	S40	S41	S42	S43	S44	S45	S46
Fp1	0.668021	-2.39004	0.403104	-0.0932974	1.73873	-3.47455	-1.32173	-3.80012	-2.60959	-1.12394	-0.761463	1.10352	1.42036	-0.93053	0.296095	-1.59287	0.695906	-1.35196	-3.28792	1.73873	1.10352	0.972286	0.643451	-0.874795	0.668021	-2.60959	0.287709	0.612098	0.643451	-1.04846	-1.12394	-2.17196	0.0639732	-2.17196	-0.426513	-1.10502	-2.39004	-3.47455	0.403104	0.287492	-1.40241	-1.40241	0.287709	-0.06453	0.429586	0.695906
Fpz	0.579067	-2.94036	-1.34125	-0.17761	2.65315	-4.17383	-1.25405	-4.133	-2.80027	-0.452976	-0.786923	2.09418	1.22134	-0.687747	-0.190365	-2.20817	0.166452	-0.381979	-3.85034	2.65315	2.09418	0.294982	-0.499689	-1.07541	0.579067	-2.80027	0.240509	0.728978	-0.499689	-1.90398	-0.452976	-1.45204	-0.204584	-1.45204	-0.349106	-2.51409	-2.94036	-4.17383	-1.34125	0.746321	-2.20869	-2.20869	0.240509	-0.328297	0.439538	0.166452
Fp2	0.930757	-2.48603	-0.396782	0.868033	-1.63817	-4.75024	-2.00069	-4.04956	-2.25778	0.221746	-0.976261	1.4095	0.750058	-0.0343036	-0.00953976	-1.14353	0.323225	0.0280264	-2.42624	-1.63817	1.4095	0.643078	0.160131	-0.883908	0.930757	-2.25778	0.104365	0.818203	0.160131	-1.39426	0.221746	-1.15101	-0.531972	-1.15101	-0.782842	-2.2541	-2.48603	-4.75024	-0.396782	0.922523	-1.96932	-1.96932	0.104365	-0.164047	-0.0566346	0.323225
AF7	-0.183384	-1.62641	-0.714361	-1.20372	-2.46969	-0.394745	-0.110529	-3.56474	-1.72552	1.3919	-0.565079	0.592114	-0.143452	-0.376503	-0.223726	-2.07394	-0.175967	-8.60027	-6.02171	-2.46969	0.592114	1.02996	-0.174357	0.00733083	-0.183384	-1.72552	0.708593	-0.410556	-0.174357	-1.39815	1.3919	-1.66887	-1.52733	-1.66887	-0.165581	0.539609	-1.62641	-0.394745	-0.714361	-1.28347	0.0686741	0.0686741	0.708593	-1.59569	0.00459379	-0.175967
AF3	-0.664465	-2.65337	-0.677958	-1.64629	-0.529064	-1.27783	-0.313067	-1.4429	-3.62157	-0.970154	-1.16162	-0.541652	-0.179645	-1.58518	-0.964351	-2.38825	0.332571	-0.147325	-2.48074	-0.529064	-0.541652	0.419875	-2.76902	-1.38845	-0.664465	-3.62157	-0.749764	1.65911	-2.76902	-3.04206	-0.970154	-2.93436	0.507707	-2.93436	-0.438012	-0.468155	-2.65337	-1.27783	-0.677958	-1.13856	-2.99442	-2.99442	-0.749764	-2.16093	-0.736017	0.332571
AF4	0.0751317	-4.35045	-2.20256	0.249133	-0.335382	-4.46569	-0.910407	-2.33866	-3.10049	-2.22679	-0.967834	-0.326264	0.280817	-1.05363	-1.558	-1.04715	0.432237	-1.24345	-2.15682	-0.335382	-0.326264	-0.742597	-3.91747	-1.76112	0.0751317	-3.10049	-1.0427	1.21122	-3.91747	-5.37596	-2.22679	-3.7428	0.0117073	-3.7428	-2.41775	-0.969685	-4.35045	-4.46569	-2.20256	-0.662001	-2.9779	-2.9779	-1.0427	-1.96088	-0.686547	0.432237
AF8	0.954761	-4.10242	-1.05763	1.02068	-5.50242	-1.41814	-1.41299	-4.50228	-2.56608	-0.800027	-1.31021	0.672663	0.486016	-0.346361	-1.15374	-1.98667	-0.601775	-1.00605	-3.47865	-5.50242	0.672663	0.403729	-1.76608	-0.475871	0.954761	-2.56608	-0.454991	0.249872	-1.76608	-2.42561	-0.800027	-2.55594	0.631843	-2.55594	-1.36202	-0.405582	-4.10242	-1.41814	-1.05763	-0.379997	-1.28826	-1.28826	-0.454991	-1.21068	0.136072	-0.601775
F7	-1.23564	-2.22629	-0.52056	-2.85629	-0.503894	-1.29452	-1.21347	-3.11743	-1.8491	-0.08529	-1.13784	-1.80519	-1.48163	-1.40895	-0.706576	-2.59283	-0.899098	-2.7824	-5.70731	-0.503894	-1.80519	0.950387	0.163815	-0.542498	-1.23564	-1.8491	-0.38007	3.1074	0.163815	-1.31722	-0.08529	-0.819917	-0.908674	-0.819917	-0.78254	0.78253	-2.22629	-1.29452	-0.52056	3.32006	-0.337452	-0.337452	-0.38007	-3.42942	-1.36808	-0.899098
F5	-0.777543	-0.995421	-0.916439	-2.38697	-1.20226	-0.175572	-0.563224	-1.54388	-3.15844	-0.433044	-0.0921119	-1.16499	-0.812451	-1.98455	-1.02235	-2.9363	-0.434417	-1.49522	-3.82522	-1.20226	-1.16499	0.173218	0.746419	-0.0609505	-0.777543	-3.15844	-1.006	1.50089	0.746419	-1.12643	-0.433044	-1.78348	-0.770982	-1.78348	-1.36979	0.203155	-0.995421	-0.175572	-0.916439	-1.72923	-0.0487704	-0.0487704	-1.006	-3.19661	-0.70954	-0.434417
F3	-0.65541	-3.05167	-2.04751	-1.97091	-1.35915	-1.88261	-0.212527	0.540945	-3.94499	-1.35224	-0.55869	0.0398262	-0.1883	-2.6167	-1.3865	-2.57622	0.450484	-0.0844249	-2.49324	-1.35915	0.0398262	-0.553425	-3.16905	-1.28604	-0.65541	-3.94499	-0.72677	1.59087	-3.16905	-2.40518	-1.35224	-3.62312	0.17738	-3.62312	-1.83489	-1.19263	-3.05167	-1.88261	-2.04751	-2.39091	-1.79066	-1.79066	-0.72677	-2.49019	-0.910759	0.450484
F1	-0.687883	-4.20739	-3.00777	-1.62916	-0.953012	-1.17165	0.263087	1.12556	-4.37972	-0.620854	-0.312884	-1.11776	-0.111274	-2.35882	-1.62347	-2.12328	0.344107	-0.668801	-0.972375	-0.953012	-1.11776	-0.563013	-2.833	-1.22662	-0.687883	-4.37972	-0.711855	1.00635	-2.833	-0.436781	-0.620854	-2.16122	-0.0570322	-2.16122	-2.20882	-1.40267	-4.20739	-1.17165	-3.00777	-1.00102	-2.30757	-2.30757	-0.711855	-1.52072	-1.26056	0.344107
Fz	-0.209036	-2.73008	-0.974061	-0.996792	-1.59364	-1.28147	0.361976	0.135391	-4.37321	-0.0834128	0.669859	-3.5659	0.235697	-2.46241	-1.80741	-2.2296	0.394469	-0.857545	-0.914621	-1.59364	-3.5659	-0.98909	0.549416	-1.59942	-0.209036	-4.37321	-0.855297	0.357955	0.549416	-0.786557	-0.0834128	-1.10043	-0.680924	-1.10043	0.120967	0.14823	-2.73008	-1.28147	-0.974061	0.67707	-1.21696	-1.21696	-0.855297	-1.35659	-1.364	0.394469
F2	-0.0255272	0.180124	-0.27962	-0.1921	-0.336555	0.806983	-0.0178148	-0.0545744	-3.89698	-0.387615	-0.965126	-2.63961	0.513219	-1.85998	-1.9249	-1.04822	0.545306	-0.857219	-0.878942	-0.336555	-2.63961	-1.23037	-0.373512	-1.70685	-0.0255272	-3.89698	-1.24273	-1.26613	-0.373512	0.396974	-0.387615	0.297731	-1.16308	0.297731	0.340621	-0.145937	0.180124	0.806983	-0.27962	0.129821	-0.452048	-0.452048	-1.24273	-1.70934	-1.17841	0.545306
F4	0.155585	-0.50063	-1.39985	-0.625725	-1.38498	1.02152	0.0748762	-0.685829	-3.52686	0.0507618	-0.0507359	-1.48003	0.356629	-1.41553	-1.43628	-0.505022	0.429428	-0.757986	-1.9581	-1.38498	-1.48003	-1.83101	-1.41556	-1.93119	0.155585	-3.52686	-1.23529	-1.14179	-1.41556	0.653795	0.0507618	-2.11225	-0.355292	-2.11225	-0.46787	-0.533451	-0.50063	1.02152	-1.39985	-2.61233	0.867402	0.867402	-1.23529	-2.20628	-0.51226	0.429428
F6	-0.660449	-2.71898	-1.80926	-0.438198	-2.12028	-0.243026	-0.622597	-2.09159	-3.76527	-0.416242	-0.730516	-2.13151	0.0567575	-0.296319	-1.52461	-0.648711	0.286924	-0.981717	-2.06748	-2.12028	-2.13151	-0.949511	-2.11041	-1.73873	-0.660449	-3.76527	-1.14273	-0.0249753	-2.11041	-0.806034	-0.416242	-1.35718	-0.134916	-1.35718	-0.345454	-2.29583	-2.71898	-0.243026	-1.80926	-1.63367	-0.942409	-0.942409	-1.14273	-2.19777	-0.742563	0.286924
F8	-1.4578	-1.38314	-1.28167	-1.07355	-0.997009	0.241917	-0.912283	-3.87999	-1.99466	0.30388	-1.19165	-2.46658	-0.127404	-0.362407	-0.492723	-1.98537	-0.429094	-2.00618	-4.05037	-0.997009	-2.46658	0.161304	-1.29935	-0.926371	-1.4578	-1.99466	-0.609338	-1.48858	-1.29935	-0.521206	0.30388	0.395472	-0.586654	0.395472	-0.107882	-0.202709	-1.38314	0.241917	-1.28167	-1.4281	0.404472	0.404472	-0.609338	-2.08066	-0.708009	-0.429094
FT7	-1.64307	-0.661313	-0.0724365	-1.59159	0.721213	-0.509026	-0.671726	-2.80941	-0.260446	-1.21324	-0.786381	-1.27564	-1.3645	-0.720159	-0.692182	-0.351717	-0.886236	-0.0643581	-6.13157	0.721213	-1.27564	1.16411	-0.125548	0.714697	-1.64307	-0.260446	-1.31318	-0.05657	-0.125548	-1.36807	-1.21324	0.0627088	-0.514499	0.0627088	0.26029	0.852905	-0.661313	-0.509026	-0.0724365	0.916509	0.0748991	0.0748991	-1.31318	-2.8722	-1.5825	-0.886236
FC5	-1.67014	1.46162	-0.0424939	-1.63951	-0.329415	2.34886	-0.471204	0.154395	-1.48106	-1.20803	-0.687486	-1.42395	-0.378296	-1.1677	-0.385651	-1.28611	0.146052	-0.509681	-3.17223	-0.329415	-1.42395	0.023259	0.550722	0.981896	-1.67014	-1.48106	-0.151423	-0.597336	0.550722	0.702078	-1.20803	-0.59833	-0.833946	-0.59833	0.353665	0.330659	1.46162	2.34886	-0.0424939	-1.1117	1.4739	1.4739	-0.151423	-2.04002	-0.597651	0.146052
FC3	-0.543056	0.865794	-1.54767	-1.94583	-1.04258	1.77938	-0.210406	2.35838	-3.12349	0.618456	-1.02489	-4.58928	-0.179698	-2.23147	-0.769532	-0.613092	0.286188	-0.0343767	-1.72252	-1.04258	-4.58928	-0.503328	-2.59247	-0.501373	-0.543056	-3.12349	-0.394337	0.266686	-2.59247	0.90883	0.618456	-0.155144	-0.227867	-0.155144	1.12729	-0.916069	0.865794	1.77938	-1.54767	-1.89477	1.18024	1.18024	-0.394337	-0.925649	-0.351728	0.286188
FC1	-0.0978826	0.587863	-1.82672	-0.929891	-0.326603	1.86817	0.560232	3.28639	-3.77997	1.00543	0.04635	-1.74879	0.349929	-2.11093	-0.89911	-0.641844	0.255075	0.23115	-0.149562	-0.326603	-1.74879	-0.938326	-1.69478	-0.855154	-0.0978826	-3.77997	-0.0872842	-0.787181	-1.69478	1.37702	1.00543	1.55282	0.187432	1.55282	0.727708	-0.38474	0.587863	1.86817	-1.82672	-1.43522	0.237087	0.237087	-0.0872842	-0.0881811	-0.96619	0.255075
FCz	0.335608	0.409982	-0.356721	0.611911	-1.1812	1.93488	0.369164	3.02537	-4.21968	0.93692	0.724369	-2.37632	0.29018	-2.29125	-0.913622	0.190257	0.510088	-0.401569	0.413832	-1.1812	-2.37632	-1.52287	0.156308	-1.55325	0.335608	-4.21968	-0.335903	-2.22849	0.156308	0.83729	0.93692	0.573939	-0.510397	0.573939	-0.179458	0.689783	0.409982	1.93488	-0.356721	-0.355291	1.04296	1.04296	-0.335903	0.0184678	-0.754915	0.510088
FC2	0.535728	3.66573	1.4843	0.474892	-1.19586	3.27809	-0.0369187	2.55888	-3.79205	-1.84065	1.13705	0.294026	0.395105	-1.21685	-0.797075	1.04272	0.660408	-0.571537	-0.10465	-1.19586	0.294026	-1.93637	0.981508	-1.57286	0.535728	-3.79205	-0.337299	-2.74126	0.981508	1.12103	-1.84065	0.479092	0.468994	0.479092	0.28538	0.0959318	3.66573	3.27809	1.4843	1.01313	2.93352	2.93352	-0.337299	0.00748662	-0.169434	0.660408
FC4	0.379343	3.43861	0.634036	-0.0847071	-1.09227	3.87146	-0.306566	1.60735	-4.00979	-0.708233	-0.245481	-0.327843	0.553363	-0.176665	-0.493214	1.00149	0.641999	-0.377441	-1.0952	-1.09227	-0.327843	-1.58081	-0.482779	-1.33148	0.379343	-4.00979	-0.0860002	-0.99509	-0.482779	1.33856	-0.708233	0.938879	0.0875746	0.938879	2.42519	0.0152623	3.43861	3.87146	0.634036	-0.681451	0.587356	0.587356	-0.0860002	-1.14654	0.0470932	0.641999
FC6	0.0811427	2.54911	-1.22998	-0.342088	-0.0670832	2.74685	-0.864506	-0.083947	-2.57463	2.20013	0.0806847	-1.01043	0.233529	0.107802	-0.460661	0.823226	0.329951	-0.505937	-2.31965	-0.0670832	-1.01043	-0.398137	-1.48152	-1.61922	0.0811427	-2.57463	-0.225856	-0.587619	-1.48152	1.3797	2.20013	1.87376	0.951425	1.87376	1.59073	-0.299347	2.54911	2.74685	-1.22998	-1.06257	1.20594	1.20594	-0.225856	-1.35736	-0.392395	0.329951
FT8	-0.591595	2.67735	-1.58371	-1.37887	1.64671	2.69472	-1.24364	-2.404	-1.21056	1.71681	-0.537262	-0.625437	-0.0712802	1.10118	-0.91624	0.453951	0.522763	-1.41907	-4.58851	1.64671	-0.625437	0.235485	0.709581	-0.951985	-0.591595	-1.21056	-0.144782	-2.12161	0.709581	1.06694	1.71681	2.29176	1.54609	2.29176	1.5363	0.667288	2.67735	2.69472	-1.58371	-0.396953	1.11123	1.11123	-0.144782	-1.5256	-0.608669	0.522763
T7	-1.62681	2.48851	1.16422	-0.62277	1.68427	2.67212	-0.416185	0.073152	0.722735	1.79221	-0.312877	1.44348	-0.832592	-1.0702	0.159579	0.857255	0.976708	1.66264	-6.53708	1.68427	1.44348	1.34631	3.09028	0.625106	-1.62681	0.722735	-1.44151	-0.681902	3.09028	1.53905	1.79221	1.76513	1.67633	1.76513	-0.401159	0.976352	2.48851	2.67212	1.16422	2.26282	-0.340197	-0.340197	-1.44151	-1.87033	-1.20099	0.976708
C5	-0.677847	3.63079	-0.5117	-0.0272963	-0.624142	1.58365	0.153807	1.46717	0.660651	2.60826	0.0854938	0.853816	-0.429854	-0.85615	-0.261849	0.970221	1.1209	1.88035	-3.40397	-0.624142	0.853816	0.762935	0.378707	1.05171	-0.677847	0.660651	-0.0862935	-2.56332	0.378707	2.70769	2.60826	3.10918	1.15623	3.10918	3.27364	0.850565	3.63079	1.58365	-0.5117	-0.970881	1.77245	1.77245	-0.0862935	-0.486179	-0.304716	1.1209
C3	-0.209195	3.14173	2.36971	-0.0414464	0.0989119	1.60679	0.938331	3.20946	-1.02548	0.11405	0.692204	-1.88694	0.0637469	-0.78234	0.0351428	1.33616	0.948362	1.17455	-1.29985	0.0989119	-1.88694	-0.567875	0.787377	0.613585	-0.209195	-1.02548	0.188435	-2.36548	0.787377	2.12521	0.11405	3.32991	1.87911	3.32991	0.770266	0.523125	3.14173	1.60679	2.36971	-0.56314	2.41774	2.41774	0.188435	0.674213	0.298869	0.948362
C1	0.212132	3.38935	1.58696	0.311498	0.709027	0.696258	0.998848	4.27426	-1.9082	1.45427	0.647725	-1.79725	0.0231686	-0.653409	0.326414	1.54132	0.958065	0.709798	-0.301427	0.709027	-1.79725	-1.19809	3.19783	-0.014625	0.212132	-1.9082	0.45194	-0.98916	3.19783	2.49335	1.45427	1.53287	1.87099	1.53287	0.807029	1.33685	3.38935	0.696258	1.58696	-0.292053	1.59502	1.59502	0.45194	1.67178	0.219956	0.958065
Cz	0.91877	-2.17451	0.637282	1.34881	1.21203	-1.29911	0.871042	4.4962	-2.17625	0.187209	0.825948	-1.9615	0.380474	-0.225212	0.643102	2.10366	1.23536	1.19142	0.490481	1.21203	-1.9615	-1.81443	0.826854	-0.385166	0.91877	-2.17625	0.307216	-0.634898	0.826854	-1.06928	0.187209	-2.38158	0.498841	-2.38158	-0.966829	0.00426286	-2.17451	-1.29911	0.637282	-1.15045	0.0139262	0.0139262	0.307216	1.86277	0.613829	1.23536
C2	1.03964	-3.06408	-0.737696	1.37519	0.891923	-3.86156	0.441018	4.06359	-2.44863	-0.783509	1.11106	-1.53581	0.547459	0.346065	0.437621	2.47313	1.06944	1.22517	-0.106541	0.891923	-1.53581	-1.79199	-1.24397	-0.206472	1.03964	-2.44863	0.518919	2.24214	-1.24397	-3.52555	-0.783509	-3.36747	0.22904	-3.36747	-0.756203	-0.928536	-3.06408	-3.86156	-0.737696	-0.172846	-2.80004	-2.80004	0.518919	1.80927	0.46828	1.06944
C4	0.914527	-3.0652	-1.06153	1.50873	-0.0810096	-3.43503	0.356993	2.7731	-1.65502	-0.680031	1.0968	-1.85106	0.906166	0.643273	0.0886296	2.25531	1.09136	1.00264	-1.0965	-0.0810096	-1.85106	-1.52853	-2.64403	-0.415908	0.914527	-1.65502	0.670121	1.14409	-2.64403	-3.16427	-0.680031	-2.85808	0.809719	-2.85808	-0.683107	-0.231395	-3.0652	-3.43503	-1.06153	0.587739	-0.736347	-0.736347	0.670121	0.515323	0.65376	1.09136
C6	0.513895	-2.22201	-0.234837	0.452557	-0.122171	-1.59237	-0.523859	0.700412	-0.15072	0.851026	0.0797175	1.77617	0.283294	1.07917	-0.0200082	2.11033	1.40197	0.865077	-3.07099	-0.122171	1.77617	-0.578689	-1.19065	-0.325517	0.513895	-0.15072	0.19761	0.00994963	-1.19065	-0.985344	0.851026	-1.27113	-0.00503369	-1.27113	-0.672967	0.178196	-2.22201	-1.59237	-0.234837	1.15901	-1.7342	-1.7342	0.19761	-0.199813	0.154037	1.40197
T8	-0.804598	-2.66319	-0.635744	-0.984582	-3.58095	-0.240735	-0.493025	-1.55702	0.275007	-0.482673	-0.132014	1.45094	0.0822603	0.946266	-0.248533	0.418227	0.819361	0.339341	-3.3674	-3.58095	1.45094	0.233011	-0.739756	-1.17627	-0.804598	0.275007	-0.0952275	-3.61887	-0.739756	-1.43737	-0.482673	-3.04454	-0.0677972	-3.04454	0.052743	0.00925984	-2.66319	-0.240735	-0.635744	-1.0806	0.0765035	0.0765035	-0.0952275	-1.29974	-0.449531	0.819361
TP7	-0.881665	-3.46007	-1.62761	0.394581	-1.63199	-2.67177	0.946021	-1.04337	2.61661	-3.30677	-0.0942568	-0.279045	-0.460759	-0.187338	0.159063	2.32998	0.345211	2.24674	-5.06158	-1.63199	-0.279045	1.32041	-3.19778	2.0563	-0.881665	2.61661	-0.148394	1.71395	-3.19778	-3.01773	-3.30677	-3.44778	-0.0160955	-3.44778	-1.04181	-0.519152	-3.46007	-2.67177	-1.62761	-1.12096	-2.5594	-2.5594	-0.148394	-0.724336	-0.474955	0.345211
CP5	-0.455017	-4.37882	-1.7512	1.17937	-1.21065	-2.08764	0.452453	1.8531	1.36178	-0.698209	0.877845	-0.0792349	-0.104117	0.0601349	0.49653	2.33958	0.793896	1.74821	-2.88435	-1.21065	-0.0792349	1.09081	-2.90982	1.66648	-0.455017	1.36178	0.0196193	1.49205	-2.90982	-3.68674	-0.698209	-2.80538	0.455435	-2.80538	-1.68629	-0.772546	-4.37882	-2.08764	-1.7512	-0.37977	-1.9686	-1.9686	0.0196193	0.888466	0.38792	0.793896
CP3	0.0628495	-3.49241	-1.01931	2.24159	0.913605	-1.25871	0.880706	3.95035	1.34129	0.801243	1.03963	0.551215	0.456014	-0.0162846	0.951185	2.29192	1.58347	2.74558	-0.772952	0.913605	0.551215	0.303249	-1.76887	0.915794	0.0628495	1.34129	0.575096	-2.42785	-1.76887	-1.6404	0.801243	-2.54534	1.10142	-2.54534	-0.761699	0.578308	-3.49241	-1.25871	-1.01931	0.328145	-1.2546	-1.2546	0.575096	1.91904	0.782752	1.58347
CP1	0.585509	-2.06093	-0.951667	2.53768	1.72604	-1.23517	0.869696	4.89065	1.17313	-0.0449141	1.29514	-0.909233	0.635752	0.521461	1.23837	3.42115	1.44085	2.73614	-0.0868774	1.72604	-0.909233	-1.01516	-1.67296	0.384096	0.585509	1.17313	0.685202	1.44857	-1.67296	-0.722071	-0.0449141	-3.25576	-0.666995	-3.25576	-1.01914	-0.614476	-2.06093	-1.23517	-0.951667	-2.27197	-3.10251	-3.10251	0.685202	2.8658	1.31509	1.44085
CP2	1.72178	-5.19771	-2.42508	2.7363	2.00307	-2.63702	0.730378	4.55024	0.490289	-0.833299	1.83742	0.203539	0.838748	1.11893	1.45578	2.76776	1.02578	2.31065	-0.258271	2.00307	0.203539	-1.68566	-4.3283	0.18145	1.72178	0.490289	0.949798	2.02126	-4.3283	-2.75397	-0.833299	-3.86443	-0.488054	-3.86443	-0.927896	-2.00408	-5.19771	-2.63702	-2.42508	-1.95248	-1.94615	-1.94615	0.949798	2.63173	1.34069	1.02578
CP4	1.43705	-2.90351	-1.48721	2.45918	1.2362	-0.991091	0.341211	3.34525	0.59648	-0.175662	1.49882	1.39221	0.756778	1.56673	0.844277	1.83951	1.11737	1.69951	-1.05615	1.2362	1.39221	-1.42309	-1.8656	-0.0623873	1.43705	0.59648	1.416	0.389444	-1.8656	-0.942749	-0.175662	-2.0481	0.0892972	-2.0481	-0.53084	-0.412472	-2.90351	-0.991091	-1.48721	-0.990658	-1.18266	-1.18266	1.416	1.99963	1.05625	1.11737
CP6	1.22327	-0.253356	-0.676525	0.754414	-1.08153	0.243743	0.0479089	1.72424	1.22767	0.183512	1.17664	2.90109	0.456218	1.08592	0.63513	0.487865	1.2192	0.825744	-2.59856	-1.08153	2.90109	-0.657956	0.593289	-0.35953	1.22327	1.22767	-0.00196412	0.645098	0.593289	0.68458	0.183512	-1.05222	-0.38787	-1.05222	1.09216	0.628578	-0.253356	0.243743	-0.676525	-1.71045	0.77915	0.77915	-0.00196412	1.06238	0.392361	1.2192
TP8	0.419731	-2.0031	-2.13654	-0.492138	-0.00137526	-0.454664	-0.0913617	4.8799	0.916007	-0.00918343	0.113184	2.51837	0.0507229	0.39009	0.216777	-1.68362	0.745157	0.379261	-2.75064	-0.00137526	2.51837	0.0316451	-2.04615	-0.34261	0.419731	0.916007	0.394302	1.13828	-2.04615	-0.162728	-0.00918343	-2.01499	-0.257466	-2.01499	-0.239008	-1.50803	-2.0031	-0.454664	-2.13654	-3.08269	-0.967201	-0.967201	0.394302	-0.466402	-0.56088	0.745157
P7	0.263635	-2.66341	-1.52089	1.16875	0.109637	0.368495	1.0886	1.5507	3.38386	0.407006	0.63887	-0.587247	-0.41881	0.979683	1.04077	2.15122	-0.456298	1.76744	-3.24852	0.109637	-0.587247	0.317237	-2.40084	2.17747	0.263635	3.38386	-0.321494	-0.763901	-2.40084	0.127123	0.407006	-0.422358	-0.346499	-0.422358	-0.666106	-0.591219	-2.66341	0.368495	-1.52089	-1.56172	-0.774688	-0.774688	-0.321494	0.853208	0.390072	-0.456298
P5	0.387632	-1.35422	-0.388061	2.12924	-0.0624309	0.814555	0.394827	2.30793	3.20239	0.454379	1.69661	2.11524	-0.138724	0.624288	0.85997	2.64319	0.152719	2.17902	-1.88642	-0.0624309	2.11524	0.334169	0.405372	1.91973	0.387632	3.20239	-0.389836	-0.0387007	0.405372	0.187355	0.454379	0.988501	-0.481588	0.988501	-0.260544	0.564027	-1.35422	0.814555	-0.388061	-0.111895	0.214543	0.214543	-0.389836	2.02864	1.05184	0.152719
P3	0.38928	0.958461	-0.733013	3.63008	1.57287	2.11238	0.911529	3.56314	3.71327	0.352837	0.930055	2.21805	0.038063	0.752077	0.843871	2.67754	0.0712123	2.71323	-0.595747	1.57287	2.21805	-0.144097	-0.683591	1.42329	0.38928	3.71327	0.15416	-0.215076	-0.683591	0.946794	0.352837	0.337382	-0.334648	0.337382	0.974401	-0.469499	0.958461	2.11238	-0.733013	-1.93185	1.49235	1.49235	0.15416	2.72465	0.752314	0.0712123
P1	0.837421	0.820981	-1.15903	3.6073	2.83793	2.17711	0.750891	3.72563	3.73374	1.032	1.82623	-1.58782	0.592228	0.912927	1.21464	2.95553	1.27971	2.91529	-0.283479	2.83793	-1.58782	-0.167766	-0.939566	1.11936	0.837421	3.73374	0.795909	-1.95838	-0.939566	1.14713	1.032	1.39593	-0.0809899	1.39593	0.935081	-0.116911	0.820981	2.17711	-1.15903	-1.09798	0.467045	0.467045	0.795909	3.45385	1.84948	1.27971
Pz	1.24195	3.3501	0.674452	4.20603	3.22983	5.02074	0.797931	4.1738	3.42179	-0.0696395	1.8803	1.4028	0.610479	2.16874	1.77355	3.20247	1.24784	2.91452	-0.246156	3.22983	1.4028	-0.649966	0.0370642	0.680233	1.24195	3.42179	1.22833	-2.09652	0.0370642	1.01889	-0.0696395	0.890797	0.183728	0.890797	0.235659	0.528615	3.3501	5.02074	0.674452	0.993627	0.804028	0.804028	1.22833	3.86012	2.07231	1.24784
P2	0.66286	3.12951	-0.600339	2.64728	2.81858	3.0697	0.690849	3.08241	3.08432	1.41657	1.97016	2.12244	0.737352	1.21718	1.67091	2.61287	1.14981	2.53937	-0.352022	2.81858	2.12244	-0.757462	-0.582102	0.500093	0.66286	3.08432	1.06947	-0.574545	-0.582102	1.39714	1.41657	2.17145	0.127529	2.17145	2.47146	-0.436649	3.12951	3.0697	-0.600339	-0.70771	0.55174	0.55174	1.06947	3.98828	1.37326	1.14981
P4	0.617466	2.72879	-1.72461	1.94245	1.79539	2.65083	0.307613	3.03807	2.5441	2.25875	1.69203	3.2304	0.468551	0.912388	1.1249	0.709232	0.352325	2.28613	-1.37183	1.79539	3.2304	-1.04298	-0.53473	0.161791	0.617466	2.5441	0.314733	-2.94664	-0.53473	2.18563	2.25875	2.26847	0.438465	2.26847	1.59185	0.0200607	2.72879	2.65083	-1.72461	-0.435365	0.844064	0.844064	0.314733	4.39085	1.10998	0.352325
P6	0.67867	2.61664	1.03456	0.29901	1.4106	3.17233	-0.0494807	2.12132	2.26487	1.69272	0.941075	3.53806	-0.199216	0.856959	0.901186	-1.4335	0.0340946	0.719957	-2.57694	1.4106	3.53806	-1.07188	2.37153	-0.182617	0.67867	2.26487	0.532638	-1.78493	2.37153	2.11966	1.69272	1.30492	0.582829	1.30492	1.28075	0.858945	2.61664	3.17233	1.03456	0.118768	1.69169	1.69169	0.532638	3.30243	-0.272237	0.0340946
P8	0.497006	4.70461	2.23377	0.151502	-0.289645	3.55218	0.692151	0.766083	1.93453	0.598786	0.324869	3.42158	-0.22063	-0.688256	1.08588	-1.645	0.0790289	0.50296	-4.17951	-0.289645	3.42158	-1.11128	-0.40377	0.441692	0.497006	1.93453	0.618126	-3.22127	-0.40377	1.5604	0.598786	2.12579	1.81378	2.12579	0.804768	-1.26869	4.70461	3.55218	2.23377	-0.512149	2.72612	2.72612	0.618126	0.948148	-0.0958908	0.0790289
PO7	0.322144	4.61335	1.4262	0.828195	1.0514	3.63251	1.2623	1.43093	3.49014	0.563348	0.844555	0.232446	-0.0629601	1.18813	0.0881369	1.69559	-1.62887	1.28684	-1.87429	1.0514	0.232446	0.685851	-0.366209	1.97146	0.322144	3.49014	-0.466482	-3.2736	-0.366209	1.5441	0.563348	2.42771	1.81372	2.42771	0.80737	0.419769	4.61335	3.63251	1.4262	-0.505061	2.08354	2.08354	-0.466482	1.16237	1.68534	-1.62887
PO5	0.338836	3.70501	-0.454376	2.07445	1.12834	2.81238	0.458804	2.21462	3.5153	2.50104	1.6997	0.26834	-0.141314	0.999603	0.10337	1.63484	-0.650945	1.50725	-1.81162	1.12834	0.26834	0.639234	0.840862	1.94716	0.338836	3.5153	-0.415621	-1.85346	0.840862	2.46257	2.50104	2.24635	1.08567	2.24635	0.932132	-0.398418	3.70501	2.81238	-0.454376	-0.313875	0.438568	0.438568	-0.415621	1.8861	1.81621	-0.650945
PO3	0.386778	3.80067	-0.0325739	2.9296	1.13823	2.59601	0.40312	2.81351	3.49015	2.45499	1.67631	0.30503	0.267569	0.9545	0.780657	2.73828	-0.591911	1.92783	-1.6622	1.13823	0.30503	0.678253	3.09928	1.33352	0.386778	3.49015	-0.433858	-1.76295	3.09928	2.53533	2.45499	2.21838	1.05775	2.21838	0.954887	0.848875	3.80067	2.59601	-0.0325739	-0.279583	1.73729	1.73729	-0.433858	2.47944	1.8346	-0.591911
POz	0.864741	-0.706776	-0.356073	2.97289	3.37108	-0.0210039	0.620285	2.49804	3.9269	0.898421	1.96647	1.36513	0.115745	1.52042	0.738113	1.93325	0.0367372	2.25829	-1.09102	3.37108	1.36513	-0.602033	-0.0314699	0.248389	0.864741	3.9269	1.08736	2.7746	-0.0314699	-0.665809	0.898421	-0.616437	-1.42293	-0.616437	-0.0615069	-0.342212	-0.706776	-0.0210039	-0.356073	-0.966467	-0.203324	-0.203324	1.08736	3.05339	2.0487	0.0367372
PO4	0.571659	-1.62634	-0.369263	2.04788	1.35592	-0.0832563	0.138042	2.89484	2.51988	-0.0956118	1.15455	1.44357	0.192115	1.15812	0.666579	-0.00980039	0.0361355	1.35064	-2.37464	1.35592	1.44357	-1.03631	-0.0768926	0.152446	0.571659	2.51988	0.1368	1.29743	-0.0768926	-0.774526	-0.0956118	-0.278819	-1.3783	-0.278819	-0.0821758	0.750458	-1.62634	-0.0832563	-0.369263	1.28763	0.96548	0.96548	0.1368	4.40514	0.917491	0.0361355
PO6	0.558528	1.04459	0.66009	1.13208	1.33199	2.5159	-0.167041	1.65544	2.46921	-2.46739	0.589812	1.45354	-0.43159	1.05937	0.120784	-1.40381	-0.775419	1.29606	-2.33562	1.33199	1.45354	-1.04144	-0.110629	1.10381	0.558528	2.46921	-0.175188	-0.705466	-0.110629	0.3077	-2.46739	0.0995907	-0.840883	0.0995907	0.370788	-0.0113716	1.04459	2.5159	0.66009	0.951253	1.12385	1.12385	-0.175188	2.14482	-0.271894	-0.775419
PO8	0.457589	1.46942	0.691049	-0.282286	0.709828	0.924627	-0.0783353	0.839166	2.24519	2.85892	-0.118065	1.42361	-0.56931	1.05189	0.160989	-1.58196	-0.773012	0.990735	-2.38593	0.709828	1.42361	-1.04866	0.766036	0.518108	0.457589	2.24519	-0.217567	-0.657693	0.766036	0.614143	2.85892	0.919121	-0.164787	0.919121	-0.0686498	1.5706	1.46942	0.924627	0.691049	2.19249	-0.524801	-0.524801	-0.217567	2.10053	-0.383234	-0.773012
O1	-0.0182339	4.62046	2.22175	0.736777	0.779697	3.55954	0.497336	1.35951	3.02255	-0.984119	1.0359	0.199089	-0.588638	1.34834	-0.698071	0.325074	-1.53004	0.98531	-2.31081	0.779697	0.199089	0.915173	1.61906	1.57931	-0.0182339	3.02255	-0.411654	-3.08719	1.61906	1.54773	-0.984119	2.18206	1.77079	2.18206	0.784067	0.310215	4.62046	3.55954	2.22175	-0.459398	2.73116	2.73116	-0.411654	1.274	1.32333	-1.53004
Oz	-0.170066	3.72461	1.17025	0.771541	2.13696	1.22315	0.258328	1.53631	3.15134	1.68048	1.60565	0.883739	-0.301284	1.12949	-0.189882	0.177394	-1.42036	1.04142	-2.6199	2.13696	0.883739	0.144375	2.56522	0.279308	-0.170066	3.15134	0.0159225	-1.6438	2.56522	2.59049	1.68048	2.23895	0.672484	2.23895	0.875494	0.860348	3.72461	1.22315	1.17025	-0.263918	1.72096	1.72096	0.0159225	1.35073	0.819853	-1.42036
O2	0.162018	3.47028	1.63568	-0.313283	1.35136	0.454213	0.354825	0.877204	2.66948	1.75329	1.33543	-1.01003	-0.790081	0.965854	-0.161029	-0.603771	-0.985998	0.512342	-2.88843	1.35136	-1.01003	-0.937197	1.57715	0.0135388	0.162018	2.66948	0.305549	-2.53256	1.57715	2.81505	1.75329	2.6903	2.73747	2.6903	1.72359	1.2451	3.47028	0.454213	1.63568	0.809908	1.96722	1.96722	0.305549	1.31425	-0.215526	-0.985998

[truncated: 3 more sheets: Think 450-600, No-Think 700-900, Think 700-900]
